# Supplementary material for: The evolutionary history and diagnostic utility of the CRISPR-Cas system within Salmonella enterica ssp. enterica
Source: PeerJ. 2014 Apr 17;2:e340. doi: 10.7717/peerj.340 (PMC3994646; doi:10.7717/peerj.340)
Supplement: Table S1 [file peerj-02-340-s002.xlsx]

## Sheet: casGene table
locusTag	Serovar	Strain	cas seq. type	cas gene pres/abs.	cas2	cas1	cas6e	cas5	cas7	cse2	cse1	cas3
CFSAN000624	Stanleyville	CFSAN000624	b	all	1	1	1	1	1	1	1	1
CFSAN000756	Braenderup	CFSAN000756	b	all	1	1	1	1	1	1	1	1
CFSAN001075	Hartford	CFSAN001075	b	all	1	1	1	1	1	1	1	1
CFSAN001076	Litchfield	CFSAN001076	a	all	1	1	1	1	1	1	1	1
CFSAN001077	Norwich	CFSAN001077	c	none	0	0	0	0	0	0	0	0
CFSAN001078	Manhattan	CFSAN001078	b	all	1	1	1	1	1	1	1	1
CFSAN001079	Ohio	CFSAN001079	b	all	1	1	1	1	1	1	1	1
CFSAN001080	Bredeney	CFSAN001080	a	all	1	1	1	1	1	1	1	1
CFSAN001081	London	CFSAN001081	b	cas3+	0	0	0	0	0	0	0	1
CFSAN001082	Havana	CFSAN001082	b	all	1	1	1	1	1	1	1	1
CFSAN001083	Cubana	CFSAN001083	b	all	1	2	1	1	1	1	1	1
CFSAN001084	Eastbourne	CFSAN001084	a	cas3+	0	0	0	0	0	0	0	1
CFSAN001091	Nchanga	CFSAN001091	b	all	1	2	1	1	1	1	1	1
CFSAN001092	Nchanga	CFSAN001092	b	all	1	2	1	1	1	1	1	1
SE20037	Enteritidis	20037	b	all	1	1	1	1	1	2	1	1
SE451200	4,5,12, i-	2000-08-01	b	all	1	1	1	1	1	1	1	1
SE451236	4,5,12, i-	1936-08-01	b	all	1	1	1	1	1	1	1	1
SE451239	4,5,12, i-	1939-08-01	b	all	1	1	1	1	1	1	1	1
SED60170	diarizaonae	01-0170	b	partial	0	0	0	1	0	0	0	1
SEE10	Enteritidis	SE10	b	all	1	1	1	1	1	1	1	1
SEE13	Enteritidis	13-1	b	all	1	1	1	1	1	1	1	1
SEE18569	Enteritidis	18569	b	all	1	1	1	1	1	1	1	1
SEE22704	Enteritidis	22704	b	all	1	1	1	1	1	1	1	1
SEE23	Enteritidis	PT23	b	all	1	1	1	1	1	1	1	1
SEE30663	Enteritidis	SE30663	b	all	1	1	1	1	1	1	2	1
SEE436	Enteritidis	436	b	partial	1	1	1	1	0	1	1	1
SEE8A	Enteritidis	SE8a	b	all	1	1	1	1	1	1	1	1
SEEA0014	Abony	14	b	cas3+	0	0	0	0	0	0	0	1
SEEA0100	Anatum	USDA_100	b	all	1	1	1	1	1	1	1	1
SEEA0239	Agona	620239	b	all	1	1	1	1	1	1	1	1
SEEA0292	Agona	292	b	all	1	1	1	1	1	1	1	1
SEEA0322	Agona	322	b	partial	1	1	1	1	0	1	1	1
SEEA0411	Agona	460004 1-1	b	all	1	1	1	1	1	1	1	1
SEEA0421	Agona	460004 2-1	b	all	1	1	1	1	1	1	1	1
SEEA1592	Anatum	ATCC BAA-1592	b	all	1	1	1	1	1	1	1	1
SEEA1822	Agona	632182-2	b	cas3+	0	0	0	0	0	0	0	1
SEEA1957	Agona	ATCC 51957	b	all	1	1	1	1	1	1	1	1
SEEA1960	Albany	ATCC 51960	a	all	1	1	1	1	1	1	1	1
SEEA1981	Agona	241981	b	all	1	1	1	1	1	1	1	1
SEEA2613	Agona	432613	b	cas3-	1	1	1	1	1	1	1	0
SEEA3871	Agona	311387-1	b	all	1	1	1	1	1	1	1	1
SEEA3921	Agona	419639 2-1	b	all	1	1	1	1	1	1	1	1
SEEA5553	Agona	246555-3	b	all	1	1	1	1	1	1	1	1
SEEA5861	Agona	648586-1	b	all	1	1	1	1	1	1	1	1
SEEA6711	Agona	447967 1-1	b	all	1	1	1	1	1	1	1	1
SEEA6721	Agona	447967 2-1	b	all	1	1	1	1	1	1	1	1
SEEA7481	Agona	467481	b	all	1	1	1	1	1	1	1	1
SEEA7536	Agona	409753-6	b	all	1	1	1	1	1	1	1	1
SEEA7571	Agona	266757-1	b	all	1	1	1	1	1	1	1	1
SEEA7928	Agona	557928	b	all	1	1	1	1	1	1	1	1
SEEA8691	Agona	392869-1	b	all	1	1	1	1	1	1	1	1
SEEA8692	Agona	392869-2	b	cas3-	1	1	1	1	1	1	1	0
SEEA9224	Agona	442692 2-4	b	all	1	1	1	1	1	1	1	1
SEEA9225	Agona	442692 2-5	b	all	1	1	1	1	1	1	1	1
SEEA9511	Agona	400095 11	b	all	1	1	1	1	1	1	1	1
SEEA9513	Agona	400095 13	b	all	1	1	1	1	1	1	1	1
SEEA9514	Agona	400095 14	b	all	1	1	1	1	1	1	1	1
SEEA9517	Agona	400095 17	b	all	1	1	1	1	1	1	1	1
SEEA9518	Agona	400095 18	b	all	1	1	1	1	1	1	1	1
SEEA9787	Agona	339787	b	all	1	1	1	1	1	1	1	1
SEEAA707	Agona	ATCC BAA-707	b	all	1	1	1	1	1	1	1	1
SEEACDC1	Agona	SA-1	b	all	1	1	1	1	1	1	1	1
SEEACDC2	Agona	SA-2	b	all	1	1	1	1	1	1	1	1
SEEACDC3	Agona	SA-3	b	all	1	1	1	1	1	1	1	1
SEEACDC4	Agona	SA-4	b	cas3-	1	1	1	1	1	1	1	0
SEEACDC5	Agona	SA-5	b	all	1	1	1	1	1	1	1	1
SEEASAR1	Agona	SAR B1	b	all	1	1	1	1	1	1	1	1
SEEB0136	Braenderup	700136	b	all	1	1	1	1	1	1	1	1
SEEB2780	Bareilly	2780	c	none	0	0	0	0	0	0	0	0
SEEB8392	Berta	ATCC 8392	b	all	1	1	1	1	1	1	1	1
SEEB9115	Bareilly	ATCC 9115	b	all	1	1	1	1	1	1	1	1
SEEBA664	Braenderup	ATCC BAA-664	b	all	1	1	1	1	1	1	1	1
SEEC0006	Choleraesuis	6	b	cas3-	1	1	1	1	0	1	0	0
SEEC0708	Choleraesuis	ATCC 10708	b	partial	1	1	1	1	1	1	0	1
SEEC0818	Cerro	818	a	all	1	1	1	1	1	1	1	1
SEECH997	Chester	ATCC 11997	a	cas3+	0	0	0	0	0	0	0	1
SEECHS44	Enteritidis	CHS44	b	all	1	1	1	1	1	1	1	1
SEED0626	Derby	626	b	partial	1	1	1	1	1	0	1	1
SEEDHWS	Dublin	HWS51	b	cas3-	1	1	1	1	1	1	1	0
SEEDSL	Dublin	SL1438	b	cas3-	1	1	1	1	1	1	1	0
SEEE0116	Enteritidis	648900 1-16	b	all	1	1	1	1	1	1	1	1
SEEE0166	Enteritidis	639016-6	b	all	1	1	1	1	1	1	1	1
SEEE0268	Enteritidis	648902 6-8	b	all	1	1	1	1	1	1	1	1
SEEE0316	Enteritidis	648903 1-6	b	all	1	1	1	1	1	1	1	1
SEEE0424	Enteritidis	77-0424	b	all	1	1	1	1	1	1	1	1
SEEE0436	Enteritidis	648904 3-6	b	all	1	1	1	1	1	1	1	1
SEEE0631	Enteritidis	640631	b	all	1	1	1	1	1	1	1	1
SEEE0816	Enteritidis	607308-16	b	all	1	1	1	1	1	1	1	1
SEEE0819	Enteritidis	607308-19	b	all	1	1	1	1	1	1	1	1
SEEE0895	Enteritidis	CDC_2010K_0895	b	all	1	1	1	1	1	1	1	1
SEEE0899	Enteritidis	CDC_2010K_0899	b	all	1	1	1	1	1	1	1	1
SEEE0956	Enteritidis	CDC_2010K-0956	b	all	1	1	1	1	1	1	1	1
SEEE0968	Enteritidis	CDC_2010K-0968	b	all	1	1	1	1	1	1	1	1
SEEE1010	Enteritidis	CDC_2010K_1010	b	all	1	1	1	1	1	1	1	1
SEEE1018	Enteritidis	CDC_2010K_1018	b	all	1	1	1	1	1	1	1	1
SEEE1117	Enteritidis	648901 1-17	b	all	1	2	1	1	1	1	1	1
SEEE1319	Enteritidis	653049 13-19	b	all	1	1	1	1	1	1	1	1
SEEE1392	Enteritidis	648901 39-2	b	all	1	1	1	1	1	1	1	1
SEEE1427	Enteritidis	77-1427	b	all	1	1	1	1	1	1	1	1
SEEE1441	Enteritidis	CDC_2010K_1441	b	all	1	1	1	1	1	1	1	1
SEEE1444	Enteritidis	CDC_2010K-1444	b	all	1	1	1	1	1	1	1	1
SEEE1445	Enteritidis	CDC_2010K-1445	b	all	1	1	1	1	1	1	1	1
SEEE1455	Enteritidis	CDC_2010K-1455	b	all	1	1	1	1	1	1	1	1
SEEE1457	Enteritidis	CDC_2010K_1457	b	all	1	1	1	1	1	1	1	1
SEEE151	Enteritidis	SE15-1	b	all	1	1	1	1	1	1	1	1
SEEE1543	Enteritidis	CDC_2010K_1543	b	all	1	1	1	1	1	1	1	1
SEEE1558	Enteritidis	CDC_2010K_1558	b	all	1	1	1	1	1	1	1	1
SEEE1559	Enteritidis	CDC_2010K-1559	b	all	1	1	1	1	1	1	1	1
SEEE1565	Enteritidis	CDC_2010K-1565	b	all	1	1	1	1	1	1	1	1
SEEE1566	Enteritidis	CDC_2010K_1566	b	all	1	1	1	1	1	1	1	1
SEEE1575	Enteritidis	CDC_2010K-1575	b	all	1	1	1	1	1	1	1	1
SEEE1580	Enteritidis	CDC_2010K_1580	b	all	1	1	1	1	1	1	1	1
SEEE1594	Enteritidis	CDC_2010K_1594	b	all	1	1	1	1	1	1	1	1
SEEE1616	Enteritidis	648901 16-16	b	cas3-	1	1	1	1	1	1	1	0
SEEE1618	Enteritidis	648901 6-18	b	all	1	1	1	1	1	1	1	1
SEEE1725	Enteritidis	CDC_2010K-1725	b	all	1	1	1	1	1	1	1	1
SEEE1729	Enteritidis	CDC_2010K_1729	b	all	1	1	1	1	1	1	1	1
SEEE1745	Enteritidis	CDC_2010K-1745	b	all	1	1	1	1	1	1	1	1
SEEE1747	Enteritidis	CDC_2010K_1747	b	all	1	1	1	1	1	1	1	1
SEEE1757	Enteritidis	78-1757	b	all	1	1	1	1	1	1	1	1
SEEE1791	Enteritidis	CDC_2010K-1791	b	all	1	1	1	1	1	1	1	1
SEEE1795	Enteritidis	CDC_2010K-1795	b	all	1	1	1	1	1	1	1	1
SEEE1808	Enteritidis	CDC_2010K-1808	b	all	1	1	1	1	1	1	1	1
SEEE1810	Enteritidis	CDC_2010K_1810	b	all	1	1	1	1	1	1	1	1
SEEE1811	Enteritidis	CDC_2010K-1811	b	all	1	1	1	1	1	1	1	1
SEEE1831	Enteritidis	13183-1	b	all	1	1	1	1	1	1	2	1
SEEE1882	Enteritidis	CDC_2010K_1882	b	all	1	1	1	1	1	1	1	1
SEEE1884	Enteritidis	CDC_2010K_1884	b	all	1	1	1	1	1	1	1	1
SEEE1976	Enteritidis	62-1976	b	all	1	1	1	1	1	1	1	1
SEEE2217	Enteritidis	543463 22-17	b	all	1	1	1	1	1	1	1	1
SEEE2490	Enteritidis	CVM_81-2490	b	all	1	1	1	1	1	1	1	1
SEEE2558	Enteritidis	22558	b	all	1	1	1	1	1	1	2	1
SEEE2625	Enteritidis	81-2625	b	all	1	1	1	1	1	1	1	1
SEEE2651	Enteritidis	76-2651	b	all	1	1	1	1	1	1	1	1
SEEE2659	Enteritidis	77-2659	b	partial	1	1	1	1	1	1	0	1
SEEE3072	Enteritidis	607307-2	b	all	1	1	1	1	1	1	1	1
SEEE3076	Enteritidis	607307-6	b	all	1	1	1	1	1	1	1	1
SEEE3079	Enteritidis	50-3079	b	all	1	1	1	1	1	1	1	1
SEEE3089	Enteritidis	607308-9	b	all	1	1	1	1	1	1	1	1
SEEE3139	Enteritidis	622731-39	b	all	1	1	1	1	1	1	1	1
SEEE3407	Enteritidis	53-407	b	all	1	1	1	1	1	1	1	1
SEEE3618	Enteritidis	CVM_76-3618	b	all	1	1	1	1	1	1	1	1
SEEE3944	Enteritidis	33944	b	all	1	1	1	1	1	1	1	1
SEEE3991	Enteritidis	CVM_56-3991	b	all	1	1	1	1	1	1	1	1
SEEE4018	Enteritidis	543463 40-18	b	all	1	1	1	1	1	1	1	1
SEEE4220	Enteritidis	543463 42-20	b	all	1	1	1	1	1	1	1	1
SEEE4441	Enteritidis	642044 4-1	b	all	1	1	1	1	1	1	1	1
SEEE4481	Enteritidis	642044 8-1	b	all	1	1	1	1	1	1	1	1
SEEE4647	Enteritidis	642046 4-7	b	all	1	1	1	1	1	1	1	1
SEEE4917	Enteritidis	485549-17	b	all	1	1	1	1	1	1	1	1
SEEE4941	Enteritidis	CVM_69-4941	b	all	1	1	1	1	1	1	1	1
SEEE5101	Enteritidis	22510-1	b	all	1	1	1	1	1	1	1	1
SEEE5518	Enteritidis	648905 5-18	b	all	1	1	1	1	1	1	1	1
SEEE5621	Enteritidis	6.0562-1	b	all	1	1	1	1	1	1	2	1
SEEE5646	Enteritidis	50-5646	b	all	1	2	1	1	1	1	2	1
SEEE6211	Enteritidis	561362 1-1	b	all	1	1	1	1	1	1	1	1
SEEE6297	Enteritidis	561362 9-7	b	all	1	1	1	2	1	1	1	1
SEEE6426	Enteritidis	629164-26	b	all	1	1	1	1	1	1	1	1
SEEE6437	Enteritidis	629164-37	b	all	1	1	1	1	1	1	1	1
SEEE6622	Enteritidis	596866-22	b	all	1	1	1	1	1	1	1	1
SEEE6670	Enteritidis	596866-70	b	all	1	1	1	1	1	1	1	1
SEEE6709	Enteritidis	576709	b	all	1	1	1	1	1	1	1	1
SEEE7015	Enteritidis	638970-15	b	all	1	1	1	1	1	1	1	1
SEEE7246	Enteritidis	639672-46	b	all	1	1	1	1	1	1	1	1
SEEE7250	Enteritidis	639672-50	b	all	1	1	1	1	1	1	1	1
SEEE7927	Enteritidis	17927	b	all	1	1	1	1	1	1	1	1
SEEE8B1	Enteritidis	8b-1	b	all	1	1	1	1	1	1	1	1
SEEE9058	Enteritidis	635290-58	b	all	1	1	1	1	1	1	1	1
SEEE9163	Enteritidis	629163	b	all	1	1	1	1	1	1	1	1
SEEE9317	Enteritidis	648899 3-17	b	all	1	1	1	1	1	1	1	2
SEEE9845	Enteritidis	648898 4-5	b	all	1	1	1	1	1	1	1	1
SEEECHS4	Enteritidis	CHS4	b	all	1	1	1	1	1	1	1	1
SEEEL909	Enteritidis	SL909	b	all	1	1	1	1	1	1	1	1
SEEEL913	Enteritidis	SL913	b	all	1	1	1	1	1	1	1	1
SEEEN202	Enteritidis	CVM_N202	b	all	1	1	1	1	1	1	1	1
SEEG0564	Give var. 15+, 34+	564	a	all	1	1	1	1	1	1	1	1
SEEG9184	Galinarum	9184	b	all	1	1	1	1	1	1	1	1
SEEGA711	Gaminara	ATCC BAA-711	a	cas3-	1	1	1	1	0	0	1	0
SEEH0134	Heidelberg	N20134	b	all	1	1	1	1	1	1	1	1
SEEH0678	Heidelberg	N30678	b	all	1	1	1	1	1	1	1	1
SEEH0828	Heidelberg	579082-8	b	all	1	1	1	1	1	1	1	1
SEEH0934	Heidelberg	607309-34	b	all	1	1	1	1	1	1	1	1
SEEH1023	Heidelberg	670102-3	b	all	1	1	1	1	1	1	1	1
SEEH1025	Heidelberg	670102-5	b	all	1	1	2	1	1	1	1	1
SEEH1381	Heidelberg	21381	b	all	1	1	1	1	1	1	1	1
SEEH1536	Heidelberg	N1536	b	all	1	1	1	1	1	1	1	1
SEEH1565	Heidelberg	41565	b	all	1	1	1	1	1	1	1	1
SEEH1566	Heidelberg	41566	b	all	1	1	1	1	1	1	1	1
SEEH1567	Heidelberg	41567	b	all	1	1	1	1	1	1	1	1
SEEH1573	Heidelberg	41573	b	all	1	1	1	1	1	1	1	1
SEEH1576	Heidelberg	41576	b	all	1	1	1	1	1	1	1	1
SEEH1578	Heidelberg	41578	b	all	1	1	1	1	1	1	1	1
SEEH1579	Heidelberg	41579	b	all	1	1	1	1	1	1	1	1
SEEH1584	Heidelberg	41584	b	all	1	1	1	1	1	1	1	1
SEEH1956	Hadar	ATCC 51956	a	all	1	1	1	1	1	1	1	1
SEEH2052	Heidelberg	82-2052	b	all	1	1	1	1	1	1	1	1
SEEH2507	Heidelberg	32507	b	all	1	1	1	1	1	1	1	1
SEEH3095	Heidelberg	607309-5	b	all	1	1	1	1	1	1	1	1
SEEH3101	Heidelberg	607310-1	b	all	1	1	1	1	1	1	1	1
SEEH3193	Heidelberg	RI-11-013193	b	all	1	1	1	1	1	1	1	1
SEEH3312	Heidelberg	RI-11-013312	b	all	1	1	1	1	1	1	1	1
SEEH3343	Heidelberg	RI-11-013343	b	all	1	1	1	1	2	1	1	1
SEEH3374	Heidelberg	RI-11-013374	b	cas3-	1	1	2	1	1	1	1	0
SEEH3711	Heidelberg	622737-11	b	all	1	1	1	1	1	1	1	1
SEEH3712	Heidelberg	622737-12	b	all	1	1	1	1	2	1	1	1
SEEH3988	Heidelberg	RI-11-013988	b	all	1	1	1	1	1	1	1	1
SEEH4316	Heidelberg	RI-11-014316	b	cas3-	1	2	1	1	1	1	1	0
SEEH4319	Heidelberg	RI-11-014319	b	all	1	1	1	1	1	1	1	1
SEEH4390	Heidelberg	24390	b	all	1	1	1	1	1	1	1	1
SEEH4393	Heidelberg	24393	b	all	1	1	1	1	1	1	1	1
SEEH4403	Heidelberg	N4403	b	cas3-	1	1	1	2	1	1	1	0
SEEH4541	Heidelberg	N4541	b	all	1	1	1	1	1	1	1	1
SEEH4588	Heidelberg	RI-11-014588	b	all	1	1	1	2	1	1	1	1
SEEH4630	Heidelberg	N4630	c	none	0	0	0	0	0	0	0	0
SEEH5111	Heidelberg	640151-11	b	all	1	1	1	1	1	1	1	1
SEEH5757	Heidelberg	N15757	b	all	1	1	1	1	1	1	1	1
SEEH6457	Heidelberg	N26457	b	all	1	1	1	1	1	1	1	1
SEEH7524	Heidelberg	632675-24	b	all	1	1	1	1	1	1	1	1
SEEH8310	Heidelberg	579083-10	b	all	1	1	1	1	1	1	1	1
SEEH8319	Heidelberg	579083-19	b	all	1	1	1	1	1	1	1	1
SEEH8393	Heidelberg	N18393	b	all	1	1	1	1	1	1	1	1
SEEH9169	Heidelberg	29169	b	all	1	1	1	1	1	1	1	1
SEEH9341	Heidelberg	N29341	b	all	1	1	1	1	1	1	1	1
SEEH9871	Heidelberg	N19871	b	all	1	1	1	1	1	1	1	1
SEEH9992	Heidelberg	N19992	b	all	1	1	1	1	1	1	1	1
SEEHN418	Heidelberg	N418	b	all	1	1	1	1	1	1	1	1
SEEHN653	Heidelberg	N653	b	all	1	1	1	1	1	1	1	1
SEEHRA31	Heidelberg	SARA31	b	all	1	1	1	1	1	1	1	1
SEEHRA32	Heidelberg	SARA32	b	all	1	1	1	1	1	1	1	1
SEEHRA35	Heidelberg	SARA35	b	all	1	1	1	1	1	1	1	1
SEEHRA36	Heidelberg	SARA36	b	all	1	1	1	1	1	1	1	1
SEEHRA37	Heidelberg	SARA37	b	all	1	1	1	1	1	1	1	1
SEEHRA39	Heidelberg	SARA 39	b	all	1	1	1	1	1	1	1	1
SEEHRA40	Heidelberg	SARA40	b	all	1	1	1	1	1	1	1	1
SEEI0720	Inverness	ATCC 10720	b	partial	1	0	1	1	1	1	1	1
SEEI1959	Indiana	ATCC 51959	a	all	1	1	1	1	1	1	1	1
SEEJ0720	Javiana	PRS_2010_0720	b	cas3+	0	0	0	0	0	0	0	1
SEEJ0721	Javiana	10721	b	cas3+	0	0	0	0	0	0	0	1
SEEJ1593	Javiana	ATCC BAA-1593	b	cas3+	0	0	0	0	0	0	0	1
SEEK0008	Kunzendorf	8	b	partial	1	1	1	1	0	1	0	1
SEEK0253	Kentucky	253	b	all	1	1	1	1	1	1	1	1
SEEK0793	Kentucky	20793	b	all	1	1	1	1	1	1	1	1
SEEK2694	Kentucky	22694	b	all	1	1	1	1	1	1	1	1
SEEK3562	Kentucky	13562	b	all	1	1	1	1	1	1	1	1
SEEK5349	Kentucky	5349	b	all	1	1	1	1	1	1	1	1
SEEK9166	Kentucky	29166	b	all	1	1	1	1	1	1	1	1
SEEK9263	Kentucky	ATCC 9263	a	partial	1	1	1	0	1	1	1	1
SEEKN312	Kentucky	N312	b	all	1	1	1	1	1	1	1	1
SEEM0047	Montevideo	MB102109-0047	b	cas3-	1	1	1	1	1	1	1	0
SEEM0052	Montevideo	MB111609-0052	b	cas3-	1	1	1	1	1	1	1	0
SEEM0055	Montevideo	MB110209-0055	b	cas3-	1	1	1	1	1	1	1	0
SEEM0077	Montevideo	MB101509-0077	b	cas3-	1	1	1	1	1	1	1	0
SEEM010	Montevideo	LQC 10	b	cas3-	1	1	1	1	1	1	1	0
SEEM020	Montevideo	507440-20	b	cas3-	1	1	1	1	1	1	1	0
SEEM030	Montevideo	SARB30	b	cas3-	1	1	1	1	1	1	1	0
SEEM031	Montevideo	SARB31	b	cas3-	1	1	1	1	1	1	1	0
SEEM0315	Muenster	315	a	all	1	1	1	1	1	1	1	1
SEEM038	Senftenberg	NC_MB012510-0038	a	all	1	1	1	1	1	1	1	1
SEEM0420	Muenster	420	a	all	1	1	1	1	1	1	1	1
SEEM054	Montevideo	NC_MB110209-0054	b	cas3-	1	1	1	1	1	1	1	0
SEEM1156	Montevideo	315731156	b	cas3-	1	1	1	1	1	1	1	0
SEEM1594	Muenchen	baa1594	b	all	1	1	1	1	1	1	1	1
SEEM162	Senftenberg	316235162	a	all	1	1	1	1	1	1	1	1
SEEM1674	Muenchen	baa1674	a	cas3+	0	0	0	0	0	0	0	1
SEEM180	Montevideo	413180	b	cas3-	1	1	1	1	1	1	1	0
SEEM1923	Miami	1923	b	all	1	1	1	1	1	1	1	1
SEEM1958	Mbandaka	ATCC 51958	a	all	1	1	1	1	1	1	1	1
SEEM19N	Montevideo	19 N	b	cas3-	1	1	1	1	1	1	1	0
SEEM201	Montevideo	515920-1	b	cas3-	1	1	1	1	1	1	1	0
SEEM202	Montevideo	515920-2	b	cas3-	1	1	1	1	1	1	1	0
SEEM270	Montevideo	50270	b	cas3-	1	1	1	1	1	1	1	0
SEEM29N	Montevideo	29 N	b	cas3-	1	1	1	1	1	1	1	0
SEEM315	Montevideo	315996572	b	cas3-	1	1	1	1	1	1	1	0
SEEM316	Montevideo	316111868	c	none	0	0	0	0	0	0	0	0
SEEM3312	Montevideo	2009083312	b	cas3-	1	1	1	1	1	1	1	0
SEEM41H	Montevideo	4441 H	a	all	1	1	1	1	1	1	1	1
SEEM42N	Montevideo	42 N	b	cas3-	1	1	1	1	1	1	1	0
SEEM460	Montevideo	609460	b	cas3-	1	1	1	1	1	1	1	0
SEEM501	Montevideo	556150-1	b	cas3-	1	1	1	1	1	1	1	0
SEEM507	Montevideo	MD_MDA09249507	b	cas3-	1	1	1	1	1	1	1	0
SEEM5258	Montevideo	2009085258	b	cas3-	1	1	1	1	1	1	1	0
SEEM5278	Montevideo	CT_02035278	b	cas3-	1	1	1	1	1	1	1	0
SEEM5318	Montevideo	CT_02035318	b	cas3-	1	1	1	1	1	1	1	0
SEEM5320	Montevideo	CT_02035320	b	cas3-	1	1	1	1	1	1	1	0
SEEM5321	Montevideo	CT_02035321	b	cas3-	1	1	1	1	1	1	1	0
SEEM5327	Montevideo	CT_02035327	b	cas3-	1	1	1	1	1	1	1	0
SEEM581	Montevideo	609458-1	b	cas3-	1	1	1	1	1	1	1	0
SEEM600	Montevideo	446600	b	cas3-	1	1	1	1	1	1	1	0
SEEM6152	Montevideo	556152	b	cas3-	1	1	1	1	1	1	1	0
SEEM675	Montevideo	OH_2009072675	b	cas3-	1	1	1	1	1	1	1	0
SEEM710	Montevideo	ATCC BAA710	c	none	0	0	0	0	0	0	0	0
SEEM801	Montevideo	81038-01	b	cas3-	1	1	1	1	1	1	1	0
SEEM8282	Montevideo	IA_2010008282	b	cas3-	1	1	1	1	1	1	1	0
SEEM8283	Montevideo	IA_2010008283	b	cas3-	1	1	1	1	1	1	1	0
SEEM8284	Montevideo	IA_2010008284	b	cas3-	1	1	1	1	1	1	1	0
SEEM8285	Montevideo	IA_2010008285	b	cas3-	1	1	1	1	1	1	1	0
SEEM8287	Montevideo	IA_2010008287	b	cas3-	1	1	1	1	1	1	1	0
SEEM8387	Montevideo	8387	a	all	1	1	1	1	1	1	1	1
SEEM841	Senftenberg	423984-1	a	all	1	1	1	1	1	1	1	1
SEEM842	Senftenberg	423984-2	a	all	1	1	1	1	1	1	1	1
SEEM867	Montevideo	366867	b	cas3-	1	1	1	1	1	1	1	0
SEEM877	Montevideo	414877	b	cas3-	1	1	1	1	1	1	1	0
SEEM906	Montevideo	80959-06	b	cas3-	1	1	1	1	1	1	1	0
SEEM9199	Montevideo	IA_2009159199	b	cas3-	1	1	1	1	1	1	1	0
SEEM9284	Minnesota	ATCC 49284	a	partial	1	1	1	1	0	2	1	1
SEEM954	Montevideo	531954	b	cas3-	1	1	1	1	1	1	1	0
SEEM965	Montevideo	CASC_09SCPH15965	b	cas3-	1	1	1	1	1	1	1	0
SEEM971	Montevideo	495297-1	b	cas3-	1	1	1	1	1	1	1	0
SEEM973	Montevideo	495297-3	b	cas3-	1	1	1	1	1	1	1	0
SEEM974	Montevideo	495297-4	b	cas3-	1	1	1	1	1	1	1	0
SEEMEL47	Meleagridis	47	b	all	1	1	1	1	1	1	1	1
SEEN0112	Newport	#11-2	b	all	1	1	1	1	1	1	1	1
SEEN0113	Newport	#11-3	b	all	1	1	1	1	1	1	1	1
SEEN0114	Newport	#11-4	b	all	1	1	1	1	1	1	1	1
SEEN0446	Newport	DC_10-446	b	all	1	1	1	1	1	1	1	1
SEEN0449	Newport	DC_10-449	b	all	1	1	1	1	1	1	1	1
SEEN0450	Newport	DC_10-450	b	all	1	1	1	1	1	1	1	1
SEEN0624	Newport	PRS_2010_0624	b	all	1	1	1	1	1	1	1	1
SEEN1469	Newport	MA_10EN1469	b	all	1	1	1	1	1	1	1	1
SEEN176	Newport	CVM 4176	a	cas3+	0	0	0	0	0	0	0	1
SEEN185	Newport	CVM 35185	b	all	1	1	1	1	1	1	1	1
SEEN188	Newport	CVM 35188	b	all	1	1	1	1	1	1	1	1
SEEN199	Newport	CVM 35199	b	all	1	1	1	1	1	1	1	1
SEEN202	Newport	CVM 35202	b	all	1	1	1	1	1	1	1	1
SEEN2570	Newport	VA_R100512570	a	cas3-	1	1	1	0	1	1	1	0
SEEN2572	Newport	VA_R100512572	a	all	1	1	1	1	1	1	1	1
SEEN2RVB	Newport	A182RVB	b	all	1	1	1	1	1	1	1	1
SEEN2TTA	Newport	Pond080-2TTA	b	all	1	1	1	1	1	1	1	1
SEEN3RVX	Newport	S103RVX	b	all	1	1	1	1	1	1	1	1
SEEN425	Newport	CVM 22425	a	cas3-	1	1	1	1	1	1	1	0
SEEN443	Newport	CVM 19443	a	all	1	1	1	1	1	1	1	1
SEEN447	Newport	CVM 19447	c	none	0	0	0	0	0	0	0	0
SEEN449	Newport	CVM 19449	c	none	0	0	0	0	0	0	0	0
SEEN462	Newport	CVM 22462	a	cas3-	1	1	1	1	0	1	1	0
SEEN470	Newport	CVM 19470	a	all	1	1	1	1	1	1	1	1
SEEN4798	Newport	VA_R100804798	b	all	1	1	1	1	1	1	1	1
SEEN486	Newport	CVM N18486	a	all	1	1	1	1	1	1	1	1
SEEN4881	Newport	WA_14881	a	all	1	1	1	1	1	1	1	1
SEEN4882	Newport	WA_14882	a	all	1	1	1	1	1	1	1	1
SEEN4885	Newport	WA_14885	a	all	1	1	1	1	1	1	1	1
SEEN4900	Newport	WA_14900	a	all	1	1	1	1	1	1	1	1
SEEN513	Newport	CVM 22513	a	cas3-	1	1	1	1	1	1	1	0
SEEN536	Newport	CVM 19536	a	all	1	1	1	1	1	1	1	1
SEEN538	Newport	CVM 21538	a	cas3-	1	1	1	1	1	1	1	0
SEEN539	Newport	CVM 21539	b	all	1	1	1	1	1	1	1	1
SEEN543	Newport	CVM N1543	a	cas3-	1	1	1	1	1	1	1	0
SEEN550	Newport	CVM 21550	a	cas3-	1	1	1	1	1	1	1	0
SEEN554	Newport	CVM 21554	a	all	1	1	1	1	1	1	1	1
SEEN559	Newport	CVM 21559	b	all	1	1	1	1	1	1	1	1
SEEN567	Newport	CVM 19567	c	none	0	0	0	0	0	0	0	0
SEEN593	Newport	CVM 19593	a	all	1	1	1	1	1	1	1	1
SEEN6417	Newport	637564_17	a	all	1	1	1	1	1	1	1	1
SEEN6799	Newport	36799	b	all	1	1	1	1	1	1	1	1
SEEN6801	Newport	36801	b	all	1	1	1	1	1	1	1	1
SEEN6802	Newport	36802	b	all	1	1	1	1	1	1	1	1
SEEN6803	Newport	36803	b	all	1	1	1	1	1	1	1	1
SEEN6804	Newport	36804	b	all	1	1	1	1	1	1	1	1
SEEN6805	Newport	36805	b	all	1	1	1	1	1	1	1	1
SEEN6807	Newport	36807	b	all	1	1	1	1	1	1	1	1
SEEN6907	Newport	VA_R100506907	a	cas3-	1	1	1	1	1	1	1	0
SEEN8502	Newport	VA_R100808502	b	all	1	1	1	1	1	1	1	1
SEEN953	Newport	CVM 33953	b	all	1	1	1	1	1	1	1	1
SEEN978	Newport	CVM 37978	a	all	1	1	1	1	1	1	1	1
SEENLE01	Newport	Levine 1	b	all	1	1	1	1	1	1	1	1
SEENLE15	Newport	Levine 15	b	all	1	1	1	1	1	1	1	1
SEENP068	Newport	RI_10P068	a	all	1	1	1	1	1	1	1	1
SEENP069	Newport	RI_10P069	a	all	1	1	1	1	1	1	1	1
SEENP078	Newport	RI_10P078	a	all	1	1	1	1	1	1	1	1
SEENP079	Newport	RI_10P079	a	partial	1	1	1	1	0	1	1	1
SEEO0250	Oranienburg	250	b	all	1	1	1	1	1	1	1	1
SEEO9239	Oranienburg	9239	b	all	1	1	1	1	1	1	1	1
SEEOR701	Oranienburg	701	b	all	1	1	1	1	1	1	1	1
SEEP0398	Pullorum	10398	b	all	1	1	1	1	1	1	1	1
SEEP1673	Poona	ATCC BAA-1673	b	all	1	1	1	1	1	1	1	1
SEEP3036	Pullorum	13036	b	all	1	1	1	1	1	1	1	1
SEEP7378	Panama	ATCC 7378	a	cas3+	0	0	0	0	0	0	0	1
SEEP9120	Pullorum	9120	b	all	1	1	1	1	2	1	1	1
SEEP9945	Pullorum	19945	b	all	1	1	1	1	1	1	1	1
SEEPA511	Paratyphi A	ATCC 11511	a	partial	1	1	1	1	1	1	0	1
SEEPB585	Paratyphi B	ATCC BAA-1585	a	all	1	1	1	1	1	1	1	1
SEEPB719	Paratyphi B	ATCC 10719	b	cas3+	0	0	0	0	0	0	0	1
SEEPB759	Paratyphi B	ATCC 8759	b	all	1	1	1	1	1	1	1	1
SEEPB940	Paratyphi B	ATCC 19940	b	cas3+	0	0	0	0	0	0	0	1
SEEPB962	Paratyphi B	ATCC 51962	b	all	1	1	1	1	1	1	1	1
SEEPBA42	Paratyphi B	SARA42	b	cas3+	0	0	0	0	0	0	0	1
SEEPO729	Pomona	ATCC 10729	a	cas3+	0	0	0	0	0	0	0	1
SEER	Rissen	WP1	b	all	1	1	1	1	1	1	1	1
SEER0660	Reading	660	a	all	1	1	1	1	1	1	1	1
SEERU717	Rubislaw	ATCC 10717	a	cas3+	0	0	0	0	0	0	0	1
SEES004	Senftenberg	361154004	a	all	1	1	1	1	1	1	1	1
SEES0695	Soerenga	695	b	all	1	1	1	1	1	1	1	1
SEES2008	Saintpaul	JO2008	b	partial	1	1	0	1	1	1	1	1
SEES3845	Senftenberg	ATCC 43845	a	all	1	1	1	1	1	1	1	1
SEES4314	Senftenberg	604314	a	all	1	1	1	1	1	1	1	1
SEES5544	Seftenberg, Lac+	5544	a	all	1	1	1	1	1	1	1	1
SEES7308	Stanley	ATCC 7308	b	all	1	1	1	1	1	1	1	1
SEES8400	Senftenberg	ATCC 8400	b	all	1	1	1	1	1	1	1	1
SEES9712	Saintpaul	9712	b	all	1	1	1	1	1	1	1	1
SEESL791	Sloterdijk	ATCC 15791	b	partial	1	1	1	1	1	0	1	1
SEET0012	Tallahassee	12	b	all	1	1	1	1	1	1	1	1
SEET0368	Typhimurium	86-0368	b	all	1	1	1	1	1	1	1	1
SEET0819	Tennessee	TXSC_TXSC08-19	a	all	1	1	2	1	1	1	1	1
SEET0821	Tennessee	TXSC_TXSC08-21	a	all	1	1	1	1	1	1	1	1
SEET1153	Typhimurium	CDC_2009K1153	b	all	1	1	1	1	1	1	1	1
SEET1158	Typhimurium	CDC_2009K1158	b	all	1	1	1	1	1	1	1	1
SEET1277	Typhimurium	CDC_2009K1277	b	all	1	1	1	1	1	1	1	1
SEET1283	Typhimurium	CDC_2009K1283	b	all	1	1	1	1	1	1	1	1
SEET3733	Tennessee, Lac+	3733	a	all	1	1	2	2	1	1	1	1
SEET4502	Typhimurium	34502	b	all	1	1	1	1	1	1	1	1
SEET5423	Typhimurium	35423	b	all	1	1	1	1	1	1	1	1
SEET6618	Typhimurium	36618	b	all	1	1	1	1	1	1	1	1
SEETH391	Thompson	ATCC 8391	b	all	1	1	1	1	1	1	1	1
SEETLT21	Typhimurium	LT2-4	b	all	1	1	1	1	1	1	1	1
SEETLT22	Typhimurium	LT2-4	b	all	1	1	1	1	1	1	1	1
SEETRA13	Typhimurium	SARA13	b	cas3-	1	1	1	0	1	1	1	0
SEEU8388	Muenchen	ATCC 8388	b	all	1	1	1	1	1	1	1	1
SEEU9261	Urbana	ATCC 9261	a	cas3+	0	0	0	0	0	0	0	1
SEEV1955	Virchow	ATCC 51955	b	all	1	1	1	1	1	1	1	1
SEEW9607	Worthington	ATCC 9607	b	cas3+	0	0	0	0	0	0	0	1
SEH50133	houtenae	01-0133	c	none	0	0	0	0	0	0	0	0
SEI61121	indica	1121	c	none	0	0	0	0	0	0	0	0
SEK29439	Kentucky	29439	b	all	1	1	1	1	1	1	1	1
SEPB56	Paratyphi B	SARA56	b	cas3+	0	0	0	0	0	0	0	1
SEPB61	Agona	SARA61	b	all	1	1	1	1	1	1	1	1
SEPB62	Paratyphi B	SARA62	a	all	1	1	1	1	1	1	1	1
SES26	Saintpaul	SARA26	b	all	1	1	1	1	1	1	1	1
SES60163	salmonae	00-0163	a	partial	1	1	0	1	0	0	0	1
SET18563	Typhimurium	ST18563	b	all	1	1	1	1	1	1	1	1
SET4581	Typhimurium	ST4581	b	all	1	1	1	1	1	1	1	1
SETAZ057	Typhimurium	AZ 057	b	all	1	1	1	1	1	1	1	1
SETK1288	Typhimurium	K1288	b	cas3-	1	1	1	1	1	1	1	0
