# Supplementary material for: The evolutionary history and diagnostic utility of the CRISPR-Cas system within Salmonella enterica ssp. enterica
Source: PeerJ. 2014 Apr 17;2:e340. doi: 10.7717/peerj.340 (PMC3994646; doi:10.7717/peerj.340)
Supplement: Table S2 — Different numbers of isolates per serovar across the datasets is due to the inability to always mine each genomic region from the whole genome sequence data. [file peerj-02-340-s003.xlsx]

## Sheet: Sheet1
Dataset	Serovar	N	gsi	p-value
CRISPR1	Abony	2	1	0.00079992
CRISPR1	Agona	37	0.512343	9.999e-05
CRISPR1	Anatum	2	1	0.0009999
CRISPR1	Braenderup	2	0.0533175	0.158484
CRISPR1	Choleraesuis	2	1	0.00049995
CRISPR1	Dublin	2	1	0.00049995
CRISPR1	Enteritidis	104	1	9.999e-05
CRISPR1	Heidelberg	55	0.885366	9.999e-05
CRISPR1	Javiana	3	0.106888	0.0149985
CRISPR1	Kentucky	9	0.306892	9.999e-05
CRISPR1	Montevideo	51	0.82701	9.999e-05
CRISPR1	Muenchen	3	0.0454869	0.235276
CRISPR1	Muenster	2	1	0.00069993
CRISPR1	Nchanga	2	0.0565933	0.149385
CRISPR1	Newport	61	0.570683	9.999e-05
CRISPR1	Oranienburg	3	1	9.999e-05
CRISPR1	Paratyphi B	7	0.102656	0.00719928
CRISPR1	Pullorum	4	1	9.999e-05
CRISPR1	Saintpaul	3	1	9.999e-05
CRISPR1	Senftenberg	8	0.175546	9.999e-05
CRISPR1	Tennessee	3	0.138785	0.00509949
CRISPR1	Typhimurium	17	0.835898	9.999e-05
kSNP	Abony	2	1	0.0009999
kSNP	Agona	37	0.822373	9.999e-05
kSNP	Anatum	2	1	0.00159984
kSNP	Bareilly	2	0.109044	0.0544946
kSNP	Braenderup	2	1	0.00209979
kSNP	Choleraesuis	2	1	0.00219978
kSNP	Dublin	2	1	0.00209979
kSNP	Enteritidis	105	0.987447	9.999e-05
kSNP	Heidelberg	55	1	9.999e-05
kSNP	Javiana	3	1	9.999e-05
kSNP	Kentucky	9	0.490544	9.999e-05
kSNP	Montevideo	51	1	9.999e-05
kSNP	Muenchen	3	0.330225	0.00029997
kSNP	Muenster	2	1	0.00149985
kSNP	Nchanga	2	1	0.0009999
kSNP	Newport	61	0.927392	9.999e-05
kSNP	Oranienburg	3	1	9.999e-05
kSNP	Paratyphi B	8	0.306925	9.999e-05
kSNP	Pullorum	4	1	9.999e-05
kSNP	Saintpaul	3	1	9.999e-05
kSNP	Senftenberg	8	0.530842	9.999e-05
kSNP	Tennessee	3	0.218596	0.00209979
kSNP	Typhimurium	17	1	9.999e-05
mlst	Agona	37	0.916031	0.000999001
mlst	Anatum	2	1	0.001998
mlst	Bareilly	2	0.109034	0.016983
mlst	Braenderup	3	1	0.000999001
mlst	Choleraesuis	2	1	0.001998
mlst	Dublin	2	1	0.000999001
mlst	Enteritidis	105	0.987429	0.000999001
mlst	Heidelberg	54	1	0.000999001
mlst	Javiana	3	1	0.000999001
mlst	Kentucky	9	0.524466	0.000999001
mlst	Montevideo	50	0.876842	0.000999001
mlst	Muenchen	3	0.138842	0.004995
mlst	Muenster	2	0.498832	0.001998
mlst	Nchanga	2	1	0.000999001
mlst	Newport	58	0.890169	0.000999001
mlst	Oranienburg	3	1	0.000999001
mlst	ParatyphiB	8	0.279917	0.000999001
mlst	Pullorum	4	1	0.000999001
mlst	Saintpaul	3	1	0.000999001
mlst	Senftenberg	8	0.428169	0.000999001
mlst	Tennessee	2	1	0.000999001
mlst	Typhimurium	15	0.817576	0.000999001
CRISPR2	Senftenberg	8	0.205852	9.999e-05
CRISPR2	Muenster	2	1	0.00059994
CRISPR2	Paratyphi B	8	0.0982578	0.00429957
CRISPR2	Tennessee	3	0.120921	0.00919908
CRISPR2	Braenderup	2	0.0322374	0.313469
CRISPR2	Oranienburg	3	1	9.999e-05
CRISPR2	Heidelberg	55	0.95917	9.999e-05
CRISPR2	Typhimurium	17	0.938909	9.999e-05
CRISPR2	Kentucky	9	0.195595	9.999e-05
CRISPR2	Bareilly	2	0.0334718	0.293271
CRISPR2	Muenchen	3	0.246503	0.00119988
CRISPR2	Newport	61	0.648781	9.999e-05
CRISPR2	Agona	37	0.781772	9.999e-05
CRISPR2	Montevideo	51	0.956491	9.999e-05
CRISPR2	Saintpaul	3	1	9.999e-05
CRISPR2	Enteritidis	105	0.752867	9.999e-05
CRISPR2	Anatum	2	0.0644961	0.113189
CRISPR2	Javiana	3	1	9.999e-05
CRISPR2	Nchanga	2	1	0.00069993
CRISPR2	Choleraesuis	2	1	0.00079992
CRISPR2	Dublin	2	1	0.00049995
CRISPR2	Pullorum	4	1	9.999e-05
CRISPR2	Abony	2	1	0.00089991
