# Supplementary material for: The evolutionary history and diagnostic utility of the CRISPR-Cas system within Salmonella enterica ssp. enterica
Source: PeerJ. 2014 Apr 17;2:e340. doi: 10.7717/peerj.340 (PMC3994646; doi:10.7717/peerj.340)
Supplement: Table S3 [file peerj-02-340-s004.xlsx]

## Sheet: StrainInfoAndNCBIAccessions_140
Key	PubmedID	SequencingTechnology	# contigs	Total length	N50	NCBI_WgsAccession	NCBI_BioProject	NCBI_BioSample	NCBI_SraAccession	NCBI_OrganismName
CFSAN000001_01	23383127	454 GS FLX	55	4723223	223923	AHUQ00000000	41931	SAMN01041082	SRR444636,SRR518833	Sal enterica ssp enterica ser Enteritidis str. 13-1
CFSAN000002_01	23383127	454 GS FLX	1016	4604524	7054	ALGV00000000	59995	SAMN01041083	SRR518812	Sal enterica ssp enterica ser Enteritidis str. 13183-1
CFSAN000005_01	23383127	454 GS FLX	85	4686334	156061	ALHB00000000	62793	SAMN01041084	SRR518792	Sal enterica ssp enterica ser Enteritidis str. 17927
CFSAN000006_01	23383127	PacBio	115	4696239	77243	AHUP00000000	41929	SAMN01041085	SRR444625,SRR518826	Sal enterica ssp enterica ser Enteritidis str. 18569
CFSAN000008_01	23383127	454 GS FLX	234	4697146	37370	AHUM00000000	41917	SAMN01041086	SRR444614,SRR518804	Sal enterica ssp enterica ser Enteritidis str. 20037
CFSAN000009_01	23045502	454 GS FLX	33	4690830	304076	ALEX00000000	60075	SAMN01041087	SRR518784	Sal enterica ssp enterica ser Enteritidis str. 22510-1
CFSAN000010_01	23383127	454 GS FLX	286	4626082	30444	ALHD00000000	62797	SAMN01041088	SRR518758	Sal enterica ssp enterica ser Enteritidis str. 22558
CFSAN000012_01	23383127	454 GS FLX	397	4657714	20582	ALFD00000000	42901	SAMN01041089	SRR518854	Sal enterica ssp enterica ser Enteritidis str. 22704
CFSAN000015_01	23383127	454 GS FLX	934	4615578	8054	ALFE00000000	42905	SAMN01041090	SRR518835	Sal enterica ssp enterica ser Enteritidis str. SE30663
CFSAN000016_01	23383127	454 GS FLX	93	4722710	99030	ALHX00000000	63675	SAMN01041091	SRR518759	Sal enterica ssp enterica ser Enteritidis str. 33944
CFSAN000017_01	23383127	454 GS FLX	868	4608055	8639	AHUO00000000	41921	SAMN01041092	SRR444620,SRR518775	Sal enterica ssp enterica ser Enteritidis str. 436
CFSAN000018_01	23045502	454 GS FLX	34	4696437	286870	ALEN00000000	59531	SAMN01041093	SRR518788	Sal enterica ssp enterica ser Enteritidis str. 485549-17
CFSAN000019_01	23045502	454 GS FLX	37	4690039	406442	ALFB00000000	73685	SAMN01041094	SRR518824	Sal enterica ssp enterica ser Enteritidis str. 50-3079
CFSAN000020_01	23383127	454 GS FLX	1131	4581995	6158	ALIA00000000	66683	SAMN01041095	SRR518754	Sal enterica ssp enterica ser Enteritidis str. 50-5646
CFSAN000021_01	23383127	454 GS FLX	49	4654972	229744	ALID00000000	77693	SAMN01041096	SRR518796	Sal enterica ssp enterica ser Enteritidis str. 53-407
CFSAN000023_01	23383127	454 GS FLX	106	4705105	130434	ALHE00000000	62799	SAMN01041097	SRR518760	Sal enterica ssp enterica ser Enteritidis str. 543463 22-17
CFSAN000025_01	23383127	454 GS FLX	115	4698883	122924	ALHF00000000	62801	SAMN01041098	SRR518761	Sal enterica ssp enterica ser Enteritidis str. 543463 40-18
CFSAN000026_01	23383127	454 GS FLX	120	4744289	94585	ALHU00000000	62835	SAMN01041099	SRR518765	Sal enterica ssp enterica ser Enteritidis str. 543463 42-20
CFSAN000029_01	23383127	454 GS FLX	69	4714161	280134	ALHG00000000	62803	SAMN01041101	SRR518762	Sal enterica ssp enterica ser Enteritidis str. 561362 1-1
CFSAN000031_01	23383127	454 GS FLX	76	4690336	130905	ALHT00000000	62833	SAMN01041102	SRR518773	Sal enterica ssp enterica ser Enteritidis str. 561362 9-7
CFSAN000032_01	23383127	454 GS FLX	44	4693780	227885	ALGT00000000	59991	SAMN01041100	SRR518789	Sal enterica ssp enterica ser Enteritidis str. CVM_56-3991
CFSAN000033_01	23383127	454 GS FLX	43	4727429	227276	ALGK00000000	52613	SAMN01041103	SRR518768,SRR518769	Sal enterica ssp enterica ser Enteritidis str. 576709
CFSAN000038_01	23045502	454 GS FLX	31	4692153	304075	ALEO00000000	59533	SAMN01041105	SRR518816,SRR518817	Sal enterica ssp enterica ser Enteritidis str. 596866-22
CFSAN000039_01	23045502	454 GS FLX	36	4691009	286588	ALEP00000000	59535	SAMN01041106	SRR518755	Sal enterica ssp enterica ser Enteritidis str. 596866-70
CFSAN000042_01	23383127	454 GS FLX	1089	4611977	6615	ALHZ00000000	66681	SAMN01041107	SRR518753	Sal enterica ssp enterica ser Enteritidis str. 6.0562-1
CFSAN000045_01	23383127	454 GS FLX	49	4721815	260157	ALGO00000000	52627	SAMN01041108	SRR518845	Sal enterica ssp enterica ser Enteritidis str. 607307-2
CFSAN000046_01	23045502	454 GS FLX	41	4725675	400438	ALEM00000000	53263	SAMN01041109	SRR518859	Sal enterica ssp enterica ser Enteritidis str. 607307-6
CFSAN000047_01	23383127	454 GS FLX	110	4719434	150186	ALGM00000000	52623	SAMN01041110	SRR518844	Sal enterica ssp enterica ser Enteritidis str. 607308-16
CFSAN000048_01	23383127	454 GS FLX	54	4725854	306215	ALGN00000000	52625	SAMN01041111	SRR518858	Sal enterica ssp enterica ser Enteritidis str. 607308-19
CFSAN000049_01	23383127	454 GS FLX	52	4727303	244347	ALGP00000000	53261	SAMN01041112	SRR518846	Sal enterica ssp enterica ser Enteritidis str. 607308-9
CFSAN000050_01	23383127	454 GS FLX	53	4692651	212582	ALIC00000000	72651	SAMN01041113	SRR518857	Sal enterica ssp enterica ser Enteritidis str. 62-1976
CFSAN000051_01	23045502	454 GS FLX	47	4727136	284185	ALEI00000000	52615	SAMN01041114	SRR518786	Sal enterica ssp enterica ser Enteritidis str. 622731-39
CFSAN000055_01	23383127	454 GS FLX	60	4722899	283481	ALGQ00000000	53265	SAMN01041115	SRR518787	Sal enterica ssp enterica ser Enteritidis str. 629163
CFSAN000056_01	23045502	454 GS FLX	29	4632724	316610	ALEQ00000000	59537	SAMN01041116	SRR518756	Sal enterica ssp enterica ser Enteritidis str. 629164-26
CFSAN000057_01	23045502	454 GS FLX	37	4693538	286581	ALER00000000	59539	SAMN01041117	SRR518757	Sal enterica ssp enterica ser Enteritidis str. 629164-37
CFSAN000058_01	23383127	454 GS FLX	67	4684216	165396	ALGL00000000	52621	SAMN01041118	SRR518814	Sal enterica ssp enterica ser Enteritidis str. 635290-58
CFSAN000061_01	23383127	454 GS FLX	69	4721815	406120	ALHA00000000	61365	SAMN01041119	SRR518819,SRR518820	Sal enterica ssp enterica ser Enteritidis str. 638970-15
CFSAN000062_01	23045502	454 GS FLX	45	4727323	283142	ALEJ00000000	52617	SAMN01041120	SRR518813	Sal enterica ssp enterica ser Enteritidis str. 639016-6
CFSAN000063_01	23045502	454 GS FLX	44	4688685	282257	ALES00000000	59541	SAMN01041121	SRR518770	Sal enterica ssp enterica ser Enteritidis str. 639672-46
CFSAN000064_01	23045502	454 GS FLX	33	4695099	283766	ALET00000000	59543	SAMN01041122	SRR518818	Sal enterica ssp enterica ser Enteritidis str. 639672-50
CFSAN000065_01	23045502	454 GS FLX	37	4688488	410558	ALEK00000000	52619	SAMN01041123	SRR518800	Sal enterica ssp enterica ser Enteritidis str. 640631
CFSAN000068_01	23383127	454 GS FLX	77	4713651	242162	ALHH00000000	62805	SAMN01041124	SRR518793	Sal enterica ssp enterica ser Enteritidis str. 642044 4-1
CFSAN000071_01	23383127	454 GS FLX	159	4719586	65273	ALHS00000000	62831	SAMN01041125	SRR518764	Sal enterica ssp enterica ser Enteritidis str. 642044 8-1
CFSAN000073_01	23383127	454 GS FLX	90	4665914	140786	ALHI00000000	62807	SAMN01041126	SRR518821	Sal enterica ssp enterica ser Enteritidis str. 642046 4-7
CFSAN000076_01	23383127	454 GS FLX	111	4705271	122708	ALHJ00000000	62809	SAMN01041127	SRR518799	Sal enterica ssp enterica ser Enteritidis str. 648898 4-5
CFSAN000077_01	23383127	454 GS FLX	151	4670258	72032	ALHK00000000	62811	SAMN01041128	SRR518822	Sal enterica ssp enterica ser Enteritidis str. 648899 3-17
CFSAN000078_01	23383127	454 GS FLX	112	4742248	169916	ALHL00000000	62813	SAMN01041129	SRR518850	Sal enterica ssp enterica ser Enteritidis str. 648900 1-16
CFSAN000079_01	23383127	454 GS FLX	84	4715165	180012	ALHM00000000	62815	SAMN01041130	SRR518856	Sal enterica ssp enterica ser Enteritidis str. 648901 1-17
CFSAN000080_01	23383127	454 GS FLX	119	4720750	75408	ALHV00000000	62837	SAMN01041131	SRR518795	Sal enterica ssp enterica ser Enteritidis str. 648901 16-16
CFSAN000084_01	23383127	454 GS FLX	127	4662202	99696	ALHN00000000	62817	SAMN01041132	SRR518851	Sal enterica ssp enterica ser Enteritidis str. 648901 39-2
CFSAN000088_01	23045502	454 GS FLX	47	4730354	303624	ALFA00000000	62829	SAMN01041133	SRR518763	Sal enterica ssp enterica ser Enteritidis str. 648901 6-18
CFSAN000090_01	23383127	454 GS FLX	66	4716903	229149	ALHO00000000	62819	SAMN01041134	SRR518852	Sal enterica ssp enterica ser Enteritidis str. 648902 6-8
CFSAN000091_01	23383127	454 GS FLX	90	4707305	166858	ALHP00000000	62821	SAMN01041135	SRR518829	Sal enterica ssp enterica ser Enteritidis str. 648903 1-6
CFSAN000092_01	23383127	454 GS FLX	246	4709962	37840	ALHQ00000000	62823	SAMN01041136	SRR518794	Sal enterica ssp enterica ser Enteritidis str. 648904 3-6
CFSAN000093_01	23045502	454 GS FLX	45	4690304	286846	ALEZ00000000	62825	SAMN01041137	SRR518823	Sal enterica ssp enterica ser Enteritidis str. 648905 5-18
CFSAN000095_01	23383127	454 GS FLX	64	4729565	153076	ALHR00000000	62827	SAMN01041138	SRR518803	Sal enterica ssp enterica ser Enteritidis str. 653049 13-19
CFSAN000105_01	23383127	454 GS FLX	58	4689478	180066	ALGZ00000000	60509	SAMN01041139	SRR518790,SRR518791	Sal enterica ssp enterica ser Enteritidis str. CVM_69-4941
CFSAN000108_01	23383127	454 GS FLX	555	4662843	15766	ALHW00000000	63673	SAMN01041140	SRR518802	Sal enterica ssp enterica ser Enteritidis str. 76-2651
CFSAN000109_01	23383127	454 GS FLX	97	4681838	108724	ALGU00000000	59993	SAMN01041141	SRR518847	Sal enterica ssp enterica ser Enteritidis str. CVM_76-3618
CFSAN000110_01	23045502	454 GS FLX	37	4691879	227650	ALEL00000000	53259	SAMN01041142	SRR518840	Sal enterica ssp enterica ser Enteritidis str. 77-0424
CFSAN000111_01	23045502	454 GS FLX	40	4690548	281477	ALEU00000000	60069	SAMN01041143	SRR518841	Sal enterica ssp enterica ser Enteritidis str. 77-1427
CFSAN000112_01	23045502	454 GS FLX	39	4694604	296404	ALEV00000000	60071	SAMN01041144	SRR518843	Sal enterica ssp enterica ser Enteritidis str. 77-2659
CFSAN000113_02	23045502	454 GS FLX	29	4692596	426120	ALEW00000000	Submitted	SAMN01041145	SRR518811	Sal enterica ssp enterica ser Enteritidis str. 78-1757
CFSAN000114_01	23383127	454 GS FLX	55	4682198	287078	ALGW00000000	59997	SAMN01041146	SRR518860	Sal enterica ssp enterica ser Enteritidis str. CVM_81-2490
CFSAN000115_01	23383127	454 GS FLX	103	4693054	134700	ALIB00000000	72649	SAMN01041147	SRR518797	Sal enterica ssp enterica ser Enteritidis str. 81-2625
CFSAN000116_01	23045502	454 GS FLX	34	4774939	283366	ALEY00000000	60511	SAMN01041148	SRR518767	Sal enterica ssp enterica ser Enteritidis str. 8b-1
CFSAN000118_01	23383127	454 GS FLX	33	4690348	410561	ALFL00000000	52001	SAMN01041149	SRR518749	Sal enterica ssp enterica ser Enteritidis str. CDC_2010K_1543
CFSAN000119_01	23383127	454 GS FLX	32	4691646	286758	ALFM00000000	52003	SAMN01041150	SRR518771	Sal enterica ssp enterica ser Enteritidis str. CDC_2010K_1441
CFSAN000120_01	23383127	454 GS FLX	37	4690841	227275	ALFY00000000	52497	SAMN01041151	SRR518781	Sal enterica ssp enterica ser Enteritidis str. CDC_2010K-1445
CFSAN000121_01	23383127	454 GS FLX	35	4728911	427369	ALFX00000000	52495	SAMN01041152	SRR518827	Sal enterica ssp enterica ser Enteritidis str. CDC_2010K-1444
CFSAN000125_01	23383127	454 GS FLX	58	4683503	181298	ALHC00000000	62795	SAMN01041153	SRR518832	Sal enterica ssp enterica ser Enteritidis str. CHS4
CFSAN000126_01	23383127	454 GS FLX	108	4690988	77939	ALFF00000000	42907	SAMN01041154	SRR518805	Sal enterica ssp enterica ser Enteritidis str. CHS44
CFSAN000127_01	23383127	454 GS FLX	43	4728178	479051	ALFH00000000	51993	SAMN01041155	SRR518806	Sal enterica ssp enterica ser Enteritidis str. CDC_2010K_1884
CFSAN000128_01	23383127	454 GS FLX	33	4729215	478548	ALFG00000000	51991	SAMN01041156	SRR518798	Sal enterica ssp enterica ser Enteritidis str. CDC_2010K_1882
CFSAN000129_01	23383127	454 GS FLX	33	4730759	303962	ALFO00000000	52371	SAMN01041157	SRR518807	Sal enterica ssp enterica ser Enteritidis str. CDC_2010K_1558
CFSAN000130_01	23383127	454 GS FLX	56	4722629	168261	ALFZ00000000	52499	SAMN01041158	SRR518809	Sal enterica ssp enterica ser Enteritidis str. CDC_2010K-1559
CFSAN000140_01	23383127	454 GS FLX	59	4687518	160983	ALGA00000000	52501	SAMN01041159	SRR518766	Sal enterica ssp enterica ser Enteritidis str. CDC_2010K-1565
CFSAN000141_01	23383127	454 GS FLX	38	4689693	426341	ALFJ00000000	51997	SAMN01041160	SRR518830	Sal enterica ssp enterica ser Enteritidis str. CDC_2010K_1566
CFSAN000142_01	23383127	454 GS FLX	46	4689331	211376	ALGF00000000	52511	SAMN01041161	SRR518831	Sal enterica ssp enterica ser Enteritidis str. CDC_2010K-1575
CFSAN000143_01	23383127	454 GS FLX	32	4690449	478441	ALFK00000000	51999	SAMN01041162	SRR518748	Sal enterica ssp enterica ser Enteritidis str. CDC_2010K_1580
CFSAN000146_01	23383127	454 GS FLX	38	4693656	264564	ALGS00000000	59989	SAMN01041163	SRR518828	Sal enterica ssp enterica ser Enteritidis str. CVM_N202
CFSAN000152_01	23383127	454 GS FLX	31	4692582	304158	ALFP00000000	52373	SAMN01041164	SRR518778	Sal enterica ssp enterica ser Enteritidis str. CDC_2010K_1018
CFSAN000153_01	23383127	454 GS FLX	27	4692614	478848	ALFQ00000000	52375	SAMN01041165	SRR518808	Sal enterica ssp enterica ser Enteritidis str. CDC_2010K_1010
CFSAN000154_01	23383127	454 GS FLX	33	4732682	410607	ALGG00000000	52513	SAMN01041166	SRR518783	Sal enterica ssp enterica ser Enteritidis str. CDC_2010K-1725
CFSAN000155_01	23383127	454 GS FLX	27	4731525	479100	ALFR00000000	52377	SAMN01041167	SRR518779	Sal enterica ssp enterica ser Enteritidis str. CDC_2010K_1729
CFSAN000156_01	23383127	454 GS FLX	35	4729446	303953	ALFS00000000	52379	SAMN01041168	SRR518837	Sal enterica ssp enterica ser Enteritidis str. CDC_2010K_0895
CFSAN000157_01	23383127	454 GS FLX	46	4727072	213396	ALGD00000000	52507	SAMN01041169	SRR518935,SRR518936	Sal enterica ssp enterica ser Enteritidis str. CDC_2010K-0956
CFSAN000158_01	23383127	454 GS FLX	36	4730304	283478	ALFW00000000	52491	SAMN01041170	SRR518780	Sal enterica ssp enterica ser Enteritidis str. CDC_2010K-0968
CFSAN000159_01	23383127	454 GS FLX	35	4729027	426421	ALFT00000000	52381	SAMN01041171	SRR518836	Sal enterica ssp enterica ser Enteritidis str. CDC_2010K_0899
CFSAN000160_01	23383127	454 GS FLX	37	4693264	261625	ALGE00000000	52509	SAMN01041172	SRR518782	Sal enterica ssp enterica ser Enteritidis str. CDC_2010K-1455
CFSAN000161_01	23383127	454 GS FLX	27	4692772	304314	ALFU00000000	52383	SAMN01041173	SRR518855	Sal enterica ssp enterica ser Enteritidis str. CDC_2010K_1457
CFSAN000162_01	23383127	454 GS FLX	99	4716684	105510	AHUR00000000	41933	SAMN01041174	SRR444639,SRR518834	Sal enterica ssp enterica ser Enteritidis str. PT23
CFSAN000165_01	23383127	454 GS FLX	41	4726470	410608	ALFI00000000	51995	SAMN01041176	SRR518776,SRR518777	Sal enterica ssp enterica ser Enteritidis str. CDC_2010K_1594
CFSAN000166_01	23383127	454 GS FLX	152	4685081	50120	AHUN00000000	41919	SAMN01041177	SRR444617,SRR518774	Sal enterica ssp enterica ser Enteritidis str. SE10
CFSAN000167_01	23383127	454 GS FLX	56	4689442	152954	ALGR00000000	59987	SAMN01041178	SRR518785	Sal enterica ssp enterica ser Enteritidis str. SE15-1
CFSAN000169_01	23383127	454 GS FLX	134	4685951	62101	AHUL00000000	41915	SAMN01041179	SRR444613,SRR518853	Sal enterica ssp enterica ser Enteritidis str. SE8a
CFSAN000170_01	23383127	454 GS FLX	57	4718133	281350	ALGX00000000	59999	SAMN01041180	SRR518849	Sal enterica ssp enterica ser Enteritidis str. SL909
CFSAN000171_01	23383127	454 GS FLX	47	4688593	172285	ALGY00000000	60001	SAMN01041181	SRR518848	Sal enterica ssp enterica ser Enteritidis str. SL913
CFSAN000172_01	23383127	454 GS FLX	33	4691162	282912	ALGI00000000	52517	SAMN01041182	SRR518839	Sal enterica ssp enterica ser Enteritidis str. CDC_2010K-1791
CFSAN000173_01	23383127	454 GS FLX	42	4688135	305907	ALGJ00000000	52519	SAMN01041183	SRR518752	Sal enterica ssp enterica ser Enteritidis str. CDC_2010K-1795
CFSAN000174_01	23383127	454 GS FLX	53	4727659	200238	ALGB00000000	52503	SAMN01041184	SRR518751	Sal enterica ssp enterica ser Enteritidis str. CDC_2010K-1808
CFSAN000175_01	23383127	454 GS FLX	53	4727288	286835	ALFN00000000	52005	SAMN01041185	SRR518750	Sal enterica ssp enterica ser Enteritidis str. CDC_2010K_1810
CFSAN000176_01	23383127	454 GS FLX	45	4726807	195745	ALGC00000000	52505	SAMN01041186	SRR518772	Sal enterica ssp enterica ser Enteritidis str. CDC_2010K-1811
CFSAN000177_01	23383127	454 GS FLX	40	4726332	252613	ALGH00000000	52515	SAMN01041187	SRR518810	Sal enterica ssp enterica ser Enteritidis str. CDC_2010K-1745
CFSAN000234_01	24158624	454 GS FLX	288	4740741	32714	AOZP00000000	97503	SAMN01813426	SRR955109	Sal enterica ssp enterica ser Bareilly str. 2780
CFSAN000237_01	24158624	454 GS FLX	37	4710669	314011	AOZN00000000	78393	SAMN01823704	SRR491675	Sal enterica ssp enterica ser Bareilly str. ATCC 9115
CFSAN000240_01	23383127	454 GS FLX	63	4558626	115597	AHUH00000000	41263	SAMN01041189	SRR444594	Sal enterica ssp enterica ser Galinarum str. 9184
CFSAN000241_01	22260654	454 GS FLX	51	4643843	181703	AESV00000000	48457	SAMN00710598	SRR353666,SRR446761,SRR500737	Sal enterica ssp enterica ser Montevideo str. 19N
CFSAN000243_01	21345093	454 GS FLX	34	4648859	248886	AETQ00000000	51393	SAMN00710616	SRR359788,SRR446821,SRR500745	Sal enterica ssp enterica ser Montevideo str. 315731156
CFSAN000244_01	21345093	454 GS FLX	43	4646593	226927	AESH00000000	46535	SAMN00710595	SRR354008,SRR408487,SRR500472	Sal enterica ssp enterica ser Montevideo str. 315996572
CFSAN000245_01	24204679	454 GS FLX	266	4646501	28831	AHUX00000000	46537	Submitted	SRR444645	Sal enterica ssp enterica ser Montevideo str. 316111868
CFSAN000246_01	21345093	454 GS FLX	35	4659469	422370	AETC00000000	49989	SAMN00710601	SRR354026,SRR446808,SRR500738	Sal enterica ssp enterica ser Montevideo str. 366867
CFSAN000247_01	21345093	454 GS FLX	36	4652293	328903	AETD00000000	49991	SAMN00710602	SRR354027,SRR408490,SRR446809,SRR500739	Sal enterica ssp enterica ser Montevideo str. 413180
CFSAN000248_01	21345093	454 GS FLX	42	4650296	261407	AETB00000000	49987	SAMN00710600	SRR354025	Sal enterica ssp enterica ser Montevideo str. 414877
CFSAN000250_01	21345093	454 GS FLX	44	4647796	225454	AETE00000000	49993	SAMN00710603	SRR354037	Sal enterica ssp enterica ser Montevideo str. 446600
CFSAN000252_01	21345093	454 GS FLX	32	4654195	309377	AESI00000000	46539	SAMN00710606	SRR354010,SRR408488,SRR500708	Sal enterica ssp enterica ser Montevideo str. 495297-1
CFSAN000253_01	21345093	454 GS FLX	35	4647303	295486	AESJ00000000	46541	SAMN00710617	SRR354016	Sal enterica ssp enterica ser Montevideo str. 495297-3
CFSAN000254_01	21345093	454 GS FLX	38	4647255	223220	AESK00000000	46543	SAMN00710624	SRR354017	Sal enterica ssp enterica ser Montevideo str. 495297-4
CFSAN000255_01	ThisManuscript	454 GS FLX	34	4649918	317892	AETI00000000.2	50023	SAMN00710608	SRR359773,SRR359774,SRR407568,SRR446740,SRR500741	Sal enterica ssp enterica ser Montevideo str. 507440-20
CFSAN000256_01	21345093	454 GS FLX	36	4649887	223220	AESL00000000	46545	SAMN00710625	SRR354018	Sal enterica ssp enterica ser Montevideo str. 515920-1
CFSAN000257_01	21345093	454 GS FLX	29	4649928	392832	AESM00000000	46547	SAMN00710626	SRR354019,SRR446757,SRR500724	Sal enterica ssp enterica ser Montevideo str. 515920-2
CFSAN000258_01	21345093	454 GS FLX	81	4649803	100142	AESN00000000	46549	SAMN00710627	SRR354020	Sal enterica ssp enterica ser Montevideo str. 531954
CFSAN000261_01	21345093	454 GS FLX	78	4642131	117385	AETG00000000	49997	SAMN00710605	SRR354039,SRR408491,SRR446811,SRR500740	Sal enterica ssp enterica ser Montevideo str. 556150-1
CFSAN000262_01	21345093	454 GS FLX	170	4634813	71005	AETJ00000000	51379	SAMN00710609	SRR359775	Sal enterica ssp enterica ser Montevideo str. 556152
CFSAN000263_01	21345093	454 GS FLX	95	4642324	104274	AETF00000000	49995	SAMN00710604	SRR354038	Sal enterica ssp enterica ser Montevideo str. 609458-1
CFSAN000265_01	21345093	454 GS FLX	89	4643686	98015	AETH00000000	50021	SAMN00710607	SRR354044	Sal enterica ssp enterica ser Montevideo str. 609460
CFSAN000267_01	21345093	454 GS FLX	34	4648750	300623	AESZ00000000	49129	SAMN00710599	SRR353668	Sal enterica ssp enterica ser Montevideo str. 81038-01
CFSAN000268_01	21345093	454 GS FLX	30	4746414	422279	AESQ00000000	46907	SAMN00710596	SRR354023,SRR407563,SRR500736	Sal enterica ssp enterica ser Montevideo str. CASC_09SCPH15965
CFSAN000269_01	ThisManuscript	454 GS FLX	133	4641281	71339	AHHS00000000	62845	SAMN00754302	SRR364525	Sal enterica ssp enterica ser Montevideo str. CT_02035278
CFSAN000270_01	22260654	454 GS FLX	43	4647849	226925	AHHT00000000	62847	SAMN00754303	SRR364526,SRR446822,SRR500746	Sal enterica ssp enterica ser Montevideo str. CT_02035318
CFSAN000271_01	22260654	454 GS FLX	37	4650008	257966	AHHU00000000	62849	SAMN00754304	SRR364527,SRR408495,SRR446756,SRR500747	Sal enterica ssp enterica ser Montevideo str. CT_02035320
CFSAN000272_01	22260654	454 GS FLX	36	4650869	407284	AHHV00000000	51967	SAMN00754305	SRR364528,SRR446823,SRR500748	Sal enterica ssp enterica ser Montevideo str. CT_02035321
CFSAN000273_01	22260654	454 GS FLX	52	4648576	161823	AHHW00000000	51973	SAMN00754306	SRR364529	Sal enterica ssp enterica ser Montevideo str. CT_02035327
CFSAN000274_01	21345093	454 GS FLX	97	4641215	99285	AETR00000000	51975	SAMN00710618	SRR364530	Sal enterica ssp enterica ser Montevideo str. IA_2009159199
CFSAN000275_01	21345093	454 GS FLX	72	4642268	135215	AETS00000000	51979	SAMN00710619	SRR359789,SRR364659,SRR364660,SRR364661,SRR364662,	Sal enterica ssp enterica ser Montevideo str. IA_2010008282
CFSAN000276_01	21345093	454 GS FLX	151	4634254	81429	AETT00000000	51981	SAMN00710620	SRR359790,SRR446826,SRR500750	Sal enterica ssp enterica ser Montevideo str. IA_2010008283
CFSAN000277_01	21345093	454 GS FLX	113	4639129	88743	AETU00000000	51983	SAMN00710621	SRR359791	Sal enterica ssp enterica ser Montevideo str. IA_2010008284
CFSAN000278_01	21345093	454 GS FLX	42	4648681	248902	AETV00000000	51985	SAMN00710622	SRR359792	Sal enterica ssp enterica ser Montevideo str. IA_2010008285
CFSAN000280_01	21345093	454 GS FLX	66	4644059	172435	AETW00000000	51989	SAMN00710623	SRR359793	Sal enterica ssp enterica ser Montevideo str. IA_2010008287
CFSAN000281_01	21345093	454 GS FLX	40	4647278	223116	AETA00000000	49405	SAMN00710597	SRR354024	Sal enterica ssp enterica ser Montevideo str. MD_MDA09249507
CFSAN000286_01	21345093	454 GS FLX	46	4645921	195890	AETK00000000	51381	SAMN00710610	SRR359776	Sal enterica ssp enterica ser Montevideo str. MB101509-0077
CFSAN000287_01	21345093	454 GS FLX	174	4630346	66340	AETL00000000	51383	SAMN00710611	SRR359777,SRR408492,SRR446818,SRR500742	Sal enterica ssp enterica ser Montevideo str. MB102109-0047
CFSAN000288_01	21345093	454 GS FLX	77	4646138	102608	AESO00000000	46903	SAMN00710628	SRR354021,SRR446760,SRR500725	Sal enterica ssp enterica ser Montevideo str. NC_MB110209-0054
CFSAN000289_01	21345093	454 GS FLX	187	4634196	61144	AETM00000000	51385	SAMN00710612	SRR359782,SRR408493,SRR500743	Sal enterica ssp enterica ser Montevideo str. MB110209-0055
CFSAN000290_01	21345093	454 GS FLX	30	4650310	422552	AETN00000000	51387	SAMN00710613	SRR359783,SRR408494,SRR500744	Sal enterica ssp enterica ser Montevideo str. MB111609-0052
CFSAN000291_01	21345093	454 GS FLX	97	4644110	104188	AESP00000000	46905	SAMN00710629	SRR354022,SRR408489,SRR500726	Sal enterica ssp enterica ser Montevideo str. OH_2009072675
CFSAN000292_01	21345093	454 GS FLX	29	4651274	475503	AETO00000000	51389	SAMN00710614	SRR359784	Sal enterica ssp enterica ser Montevideo str. 2009083312
CFSAN000293_01	21345093	454 GS FLX	32	4650221	361525	AETP00000000	51391	SAMN00710615	SRR359785	Sal enterica ssp enterica ser Montevideo str. 2009085258
CFSAN000294_01	24158624	454 GS FLX	800	5063511	18517	AOYB00000000	66665	SAMN01805316	SRR955110	Sal enterica ssp enterica ser Paratyphi B str. SARA42
CFSAN000295_01	24158624	454 GS FLX	393	4807020	24514	AOXO00000000	66667	SAMN01823705	SRR955111	Sal enterica ssp enterica ser Typhimurium str. SARA13
CFSAN000300_01	Hoffman et al. In Review.	454 GS FLX	82	5001379	114220	AMMZ00000000	80505	SAMN01088006	SRR652908	Sal enterica ssp enterica ser Heidelberg str. 21381
CFSAN000306_01	Hoffman et al. In Review.	454 GS FLX	52	4859015	203316	AMMY00000000	78475	SAMN01088005	SRR652911	Sal enterica ssp enterica ser Heidelberg str. 24390
CFSAN000308_01	Hoffman et al. In Review.	454 GS FLX	140	4969103	69896	AMNM00000000	78491	SAMN01088019	SRR652913	Sal enterica ssp enterica ser Heidelberg str. 24393
CFSAN000309_01	Hoffman et al. In Review.	454 GS FLX	150	4745737	68119	APIX00000000	80527	SAMN01816205	SRR652914	Sal enterica ssp enterica ser Heidelberg str. 29169
CFSAN000311_01	Hoffman et al. In Review.	454 GS FLX	86	4981703	130575	AMNL00000000	80525	SAMN01088018	SRR652915	Sal enterica ssp enterica ser Heidelberg str. 32507
CFSAN000312_01	22628505	454 GS FLX	61	4911022	184125	AJGX00000000	78487	SAMN01814037	SRR652916	Sal enterica ssp enterica ser Heidelberg str. 41563
CFSAN000313_01	22628505	454 GS FLX	144	4971959	89037	AJHA00000000	80521	SAMN01816204	SRR652917	Sal enterica ssp enterica ser Heidelberg str. 41565
CFSAN000314_01	22628505	454 GS FLX	74	4899682	163931	AJGZ00000000	78489	SAMN01816203	SRR652918	Sal enterica ssp enterica ser Heidelberg str. 41566
CFSAN000315_01	Hoffman et al. In Review.	454 GS FLX	215	4906601	51418	AMNG00000000	80511	SAMN01088013	SRR652919	Sal enterica ssp enterica ser Heidelberg str. 41567
CFSAN000316_01	22628505	454 GS FLX	128	4903125	68391	AJGY00000000	80513	SAMN01814038	SRR652920	Sal enterica ssp enterica ser Heidelberg str. 41573
CFSAN000317_01	Hoffman et al. In Review.	454 GS FLX	172	4896537	61059	AMNH00000000	80515	SAMN01088014	SRR955112	Sal enterica ssp enterica ser Heidelberg str. 41576
CFSAN000318_01	Hoffman et al. In Review.	454 GS FLX	4	4950672	4793478	AMNB00000000	78477	SAMN01088008	SRR652921	Sal enterica ssp enterica ser Heidelberg str. 41578
CFSAN000319_01	22628505	454 GS FLX	46	4885076	233730	AJGW00000000	78479	SAMN01816202	SRR652922	Sal enterica ssp enterica ser Heidelberg str. 41579
CFSAN000320_01	Hoffman et al. In Review.	454 GS FLX	125	4902185	80937	AMNI00000000	80517	SAMN01088015	SRR652923	Sal enterica ssp enterica ser Heidelberg str. 41584
CFSAN000332_01	ThisManuscript	454 GS FLX	180	4733519	46428	AMMH00000000	67435	SAMN01087985	SRR955113	Sal enterica ssp enterica ser Heidelberg str. 579082-8
CFSAN000333_01	ThisManuscript	454 GS FLX	311	4829193	30947	AMMS00000000	69863	SAMN01087999	SRR955114	Sal enterica ssp enterica ser Heidelberg str. 579083-10
CFSAN000334_01	ThisManuscript	454 GS FLX	404	4827767	22397	AMMI00000000	69889	SAMN01087986	SRR955115	Sal enterica ssp enterica ser Heidelberg str. 579083-19
CFSAN000336_01	ThisManuscript	454 GS FLX	42	4743499	235390	AMLZ00000000	66705	SAMN01087976	SRR955116	Sal enterica ssp enterica ser Heidelberg str. 607309-34 __
CFSAN000337_01	ThisManuscript	454 GS FLX	61	4748011	132309	AMLY00000000	66701	SAMN01087974	SRR955117	Sal enterica ssp enterica ser Heidelberg str. 607309-5 __
CFSAN000338_01	ThisManuscript	454 GS FLX	509	4716814	15606	AMMF00000000	67431	SAMN01087983	SRR955118	Sal enterica ssp enterica ser Heidelberg str. 607310-1
CFSAN000339_01	ThisManuscript	454 GS FLX	154	4736151	66623	AMMG00000000	67433	SAMN01087984	SRR955119	Sal enterica ssp enterica ser Heidelberg str. 622737-11
CFSAN000340_01	ThisManuscript	454 GS FLX	403	4715762	24822	AMMN00000000	69877	SAMN01087992	SRR955134	Sal enterica ssp enterica ser Heidelberg str. 622737-12
CFSAN000347_01	ThisManuscript	454 GS FLX	48	4742451	165267	AMMA00000000	69891	SAMN01087977	SRR955137	Sal enterica ssp enterica ser Heidelberg str. 632675-24
CFSAN000352_01	ThisManuscript	454 GS FLX	39	4781577	381493	AKYO00000000	66703	SAMN01041042,SAMN01087975	SRR519466,SRR519467	Sal enterica ssp enterica ser Heidelberg str. 640151-11 _
CFSAN000359_01	ThisManuscript	454 GS FLX	406	4701907	23925	AMMU00000000	69859	SAMN01088001	SRR955138	Sal enterica ssp enterica ser Heidelberg str. 670102-3
CFSAN000360_01	ThisManuscript	454 GS FLX	150	4749950	52240	AMMD00000000	66711	SAMN01087980	SRR404402	Sal enterica ssp enterica ser Heidelberg str. 670102-5
CFSAN000370_01	24158624	454 GS FLX	76	4947785	148409	AMMX00000000	78473	SAMN01088004	SRR652924	Sal enterica ssp enterica ser Heidelberg str. 82-2052
CFSAN000389_01	Hoffman et al. In Review.	454 GS FLX	190	5114095	57038	AMND00000000	80509	SAMN01088010	SRR652927	Sal enterica ssp enterica ser Heidelberg str. N15757
CFSAN000390_01	Hoffman et al. In Review.	454 GS FLX	76	4897984	119457	AMNF00000000	78485	SAMN01088012	SRR652928	Sal enterica ssp enterica ser Heidelberg str. N18393
CFSAN000395_01	Hoffman et al. In Review.	454 GS FLX	50	4869443	230858	AMNC00000000	78481	SAMN01088009	SRR652933	Sal enterica ssp enterica ser Heidelberg str. N19871
CFSAN000396_01	Hoffman et al. In Review.	454 GS FLX	72	4775303	153274	AMMC00000000	66709	SAMN01087979	SRR652934	Sal enterica ssp enterica ser Heidelberg str. N19992
CFSAN000397_01	Hoffman et al. In Review.	454 GS FLX	121	4856963	78317	AMNN00000000	78493	SAMN01088020	SRR652935	Sal enterica ssp enterica ser Heidelberg str. N20134
CFSAN000400_01	Hoffman et al. In Review.	454 GS FLX	69	4997398	140745	AMNE00000000	78483	SAMN01088011	SRR652936	Sal enterica ssp enterica ser Heidelberg str. N26457
CFSAN000402_01	Hoffman et al. In Review.	454 GS FLX	80	4910392	140093	AMNJ00000000	80519	SAMN01088016	SRR652937	Sal enterica ssp enterica ser Heidelberg str. N29341
CFSAN000403_01	Hoffman et al. In Review.	454 GS FLX	115	5129974	108658	AMNK00000000	80523	SAMN01088017	SRR652938	Sal enterica ssp enterica ser Heidelberg str. N30678
CFSAN000405_01	Hoffman et al. In Review.	454 GS FLX	116	4930635	97665	AMMB00000000	66707	SAMN01087978	SRR652939	Sal enterica ssp enterica ser Heidelberg str. N418
CFSAN000406_01	Hoffman et al. In Review.	454 GS FLX	246	4841661	37328	AMMT00000000	69861	SAMN01088000	SRR652940	Sal enterica ssp enterica ser Heidelberg str. N4403
CFSAN000408_01	Hoffman et al. In Review.	454 GS FLX	616	4653643	13641	AMMV00000000	69857	SAMN01088002	SRR652942	Sal enterica ssp enterica ser Heidelberg str. N4541
CFSAN000409_01	Hoffman et al. In Review.	454 GS FLX	96	4868988	88494	AMNA00000000	80507	SAMN01088007	SRR652943	Sal enterica ssp enterica ser Heidelberg str. N4630
CFSAN000412_01	Hoffman et al. In Review.	454 GS FLX	325	4874372	24014	AMMW00000000	69855	SAMN01088003	SRR652944	Sal enterica ssp enterica ser Heidelberg str. N653
CFSAN000418_01	ThisManuscript	454 GS FLX	257	4742711	35283	AMLW00000000	66697	SAMN01087972	SRR955139	Sal enterica ssp enterica ser Heidelberg str. RI-11-013193
CFSAN000419_01	ThisManuscript	454 GS FLX	250	4737750	36776	AKYK00000000	67427	SAMN01041038,SAMN01087981	SRR519465	Sal enterica ssp enterica ser Heidelberg str. RI-11-013312
CFSAN000424_01	ThisManuscript	454 GS FLX	504	4697369	19135	AMMK00000000	69885	SAMN01087988	SRR955140	Sal enterica ssp enterica ser Heidelberg str. RI-11-013343
CFSAN000426_01	ThisManuscript	454 GS FLX	710	4684256	10961	AMME00000000	67429	SAMN01087982	SRR955141	Sal enterica ssp enterica ser Heidelberg str. RI-11-013374
CFSAN000432_01	ThisManuscript	454 GS FLX	166	4737952	54957	AKYL00000000	69883	SAMN01041039,SAMN01087989	SRR519469	Sal enterica ssp enterica ser Heidelberg str. RI-11-013988
CFSAN000435_01	ThisManuscript	454 GS FLX	564	4687588	16769	AMML00000000	69881	SAMN01087990	SRR653054	Sal enterica ssp enterica ser Heidelberg str. RI-11-014316
CFSAN000436_01	ThisManuscript	454 GS FLX	73	4746507	119453	AMLX00000000	66699	SAMN01087973	SRR653055	Sal enterica ssp enterica ser Heidelberg str. RI-11-014319
CFSAN000440_01	ThisManuscript	454 GS FLX	444	4701168	24200	AMMM00000000	69879	SAMN01087991	SRR955142	Sal enterica ssp enterica ser Heidelberg str. RI-11-014588
CFSAN000441_01	Hoffman et al. In Review.	454 GS FLX	51	4747802	214824	AMLV00000000	66679	SAMN01087971	SRR652945	Sal enterica ssp enterica ser Heidelberg str. SARA31
CFSAN000442_01	Hoffman et al. In Review.	454 GS FLX	54	4747259	184814	AMLU00000000	66677	SAMN01087970	SRR652946	Sal enterica ssp enterica ser Heidelberg str. SARA32
CFSAN000443_01	24158624	454 GS FLX	81	4725530	114012	AMLT00000000	66675	SAMN01087969	SRR652947	Sal enterica ssp enterica ser Heidelberg str. SARA35
CFSAN000444_01	ThisManuscript	454 GS FLX	464	4977673	18212	AMLS00000000	59985	SAMN01087968	SRR955143	Sal enterica ssp enterica ser Heidelberg str. SARA36
CFSAN000445_01	23383127	454 GS FLX	51	4937538	309783	AMLR00000000	66673	SAMN01087967	SRR652948	Sal enterica ssp enterica ser Heidelberg str. SARA37
CFSAN000446_01	Hoffman et al. In Review.	454 GS FLX	167	5053145	86133	AMMJ00000000	69887	SAMN01087987	SRR652949	Sal enterica ssp enterica ser Heidelberg str. SARA 39
CFSAN000447_01	ThisManuscript	454 GS FLX	47	4788109	192734	AMLQ00000000	78347	SAMN01087966	SRR955144	Sal enterica ssp enterica ser Heidelberg str. SARA40
CFSAN000448_01	ThisManuscript	454 GS FLX	148	4946544	68965	AYDU00000000	66689	SAMN01814030	SRR955145	Sal enterica ssp enterica ser Agona str. 0292
CFSAN000449_01	ThisManuscript	454 GS FLX	111	4986055	93434	AYDT00000000	66691	SAMN01814031	SRR955146	Sal enterica ssp enterica ser Agona str. 0322
CFSAN000450_01	ThisManuscript	454 GS FLX	55	4730237	175818	AYCM00000000	78461	SAMN01816199	SRR955147	Sal enterica ssp enterica ser Agona str. 339787
CFSAN000451_01	ThisManuscript	454 GS FLX	45	4711524	326412	AYCL00000000	78465	SAMN01816200	SRR955148	Sal enterica ssp enterica ser Agona str. 311387-1
CFSAN000452_01	ThisManuscript	454 GS FLX	194	4729113	46091	AYDF00000000	71291	SAMN01816147	SRR955149	Sal enterica ssp enterica ser Agona str. 400095 11
CFSAN000453_01	ThisManuscript	454 GS FLX	84	4737650	105083	AYDE00000000	71293	SAMN01816148	SRR955150	Sal enterica ssp enterica ser Agona str. 400095 13
CFSAN000454_01	ThisManuscript	454 GS FLX	79	4736808	106617	AYDD00000000	71295	SAMN01816149	SRR955151	Sal enterica ssp enterica ser Agona str. 400095 14
CFSAN000455_01	ThisManuscript	454 GS FLX	202	4728469	45061	AYDC00000000	71297	SAMN01816150	SRR955152	Sal enterica ssp enterica ser Agona str. 400095 17
CFSAN000456_01	ThisManuscript	454 GS FLX	203	4724115	48089	AYDB00000000	71299	SAMN01816151	SRR955153	Sal enterica ssp enterica ser Agona str. 400095 18
CFSAN000469_01	ThisManuscript	454 GS FLX	84	4751209	116334	AYCY00000000	78411	SAMN01816178	SRR955154	Sal enterica ssp enterica ser Agona str. 266757-1
CFSAN000470_01	ThisManuscript	454 GS FLX	212	4727050	48901	AYDH00000000	71287	SAMN01816145	SRR955155	Sal enterica ssp enterica ser Agona str. 392869-1
CFSAN000471_01	ThisManuscript	454 GS FLX	116	4737034	86871	AYDG00000000	71289	SAMN01816146	SRR955156	Sal enterica ssp enterica ser Agona str. 392869-2
CFSAN000472_01	ThisManuscript	454 GS FLX	49	4742717	215975	AYCS00000000	78423	SAMN01816184	SRR955157	Sal enterica ssp enterica ser Agona str. 442692 2-4
CFSAN000473_01	ThisManuscript	454 GS FLX	91	4738358	140362	AYCR00000000	78425	SAMN01816185	SRR955167	Sal enterica ssp enterica ser Agona str. 442692 2-5
CFSAN000474_01	ThisManuscript	454 GS FLX	52	4742920	184550	AYCQ00000000	78427	SAMN01816186	SRR955168	Sal enterica ssp enterica ser Agona str. 447967 1-1
CFSAN000475_01	ThisManuscript	454 GS FLX	53	4740838	183063	AYCP00000000	78429	SAMN01816187	SRR955169	Sal enterica ssp enterica ser Agona str. 447967 2-1
CFSAN000476_01	ThisManuscript	454 GS FLX	65	4739230	155881	AYCO00000000	78431	SAMN01816188	SRR955170	Sal enterica ssp enterica ser Agona str. 460004 1-1
CFSAN000477_01	ThisManuscript	454 GS FLX	60	4738740	169225	AYCN00000000	78433	SAMN01816189	SRR955171	Sal enterica ssp enterica ser Agona str. 460004 2-1
CFSAN000478_01	24158624	454 GS FLX	42	4729263	276630	AOZY00000000	78463	SAMN01813428	SRR955172	Sal enterica ssp enterica ser Agona str. 632182-2
CFSAN000479_01	ThisManuscript	454 GS FLX	228	4867566	48728	AYDJ00000000	71283	SAMN01816143	SRR955173	Sal enterica ssp enterica ser Agona str. 241981
CFSAN000480_01	ThisManuscript	454 GS FLX	87	4831211	122654	AYCX00000000	78413	SAMN01816179	SRR955174	Sal enterica ssp enterica ser Agona str. 432613
CFSAN000481_01	ThisManuscript	454 GS FLX	52	4756851	234133	AYCW00000000	78415	SAMN01816180	SRR955175	Sal enterica ssp enterica ser Agona str. 467481
CFSAN000482_01	ThisManuscript	454 GS FLX	99	4951414	146172	AYCV00000000	78417	SAMN01816181	SRR955176	Sal enterica ssp enterica ser Agona str. 557928
CFSAN000483_01	ThisManuscript	454 GS FLX	56	4906925	255791	AYCU00000000	78419	SAMN01816182	SRR955177	Sal enterica ssp enterica ser Agona str. 620239
CFSAN000484_01	ThisManuscript	454 GS FLX	112	4815894	86833	AYDI00000000	71285	SAMN01816144	SRR955178	Sal enterica ssp enterica ser Agona str. 246555-3
CFSAN000485_01	ThisManuscript	454 GS FLX	43	4778477	364485	AYCT00000000	78421	SAMN01816183	SRR955179	Sal enterica ssp enterica ser Agona str. 409753-6 _
CFSAN000486_01	24158624	454 GS FLX	43	4817190	308112	AOZV00000000	78467	SAMN01813429	SRR955180	Sal enterica ssp enterica ser Agona str. 419639 2-1
CFSAN000488_01	24158624	454 GS FLX	57	4790821	229726	AOZU00000000	78471	SAMN01813430	SRR955181	Sal enterica ssp enterica ser Agona str. 648586-1
CFSAN000501_01	ThisManuscript	454 GS FLX	236	4716188	45886	AYDV00000000	65261	SAMN01814029	SRR955182	Sal enterica ssp enterica ser Agona str. SA-1
CFSAN000502_01	ThisManuscript	454 GS FLX	128	4725894	72346	AYDW00000000	65259	SAMN01814028	SRR955183	Sal enterica ssp enterica ser Agona str. SA-2
CFSAN000503_01	ThisManuscript	454 GS FLX	282	4714866	31843	AYDX00000000	65257	SAMN01814027	SRR955184	Sal enterica ssp enterica ser Agona str. SA-3
CFSAN000504_01	ThisManuscript	454 GS FLX	359	4702851	27073	AYDK00000000	65255	SAMN01816138	SRR955185	Sal enterica ssp enterica ser Agona str. SA-4
CFSAN000505_01	ThisManuscript	454 GS FLX	132	4728802	74642	AYDL00000000	65253	SAMN01816137	SRR955186	Sal enterica ssp enterica ser Agona str. SA-5
CFSAN000506_01	ThisManuscript	454 GS FLX	77	4827471	136177	AYDN00000000	61147	SAMN01816125	SRR955187	Sal enterica ssp enterica ser Agona str. ATCC BAA-707
CFSAN000507_01	24158624	454 GS FLX	74	4714477	126122	AOZX00000000	61145	SAMN01823706	SRR955189	Sal enterica ssp enterica ser Agona str. ATCC 51957
CFSAN000508_01	ThisManuscript	454 GS FLX	93	4749271	96941	Submitted	65251	SAMN02664986	SRR1176805	Sal enterica ssp enterica ser Agona str. SARB1
CFSAN000538_01	24158624	454 GS FLX	630	4549270	12291	AOXH00000000	42915	SAMN01805319	SRR955190	Sal enterica ssp enterica ser Paratyphi B str. SARA56
CFSAN000543_01	ThisManuscript	454 GS FLX	59	4717651	184774	AYDQ00000000	42917	SAMN01816107	SRR955191	Sal enterica ssp enterica ser Paratyphi B str. SARA61
CFSAN000544_01	24158624	454 GS FLX	44	4805840	239642	AOXG00000000	42919	SAMN01805320	SRR955192	Sal enterica ssp enterica ser Paratyphi B str. SARA62
CFSAN000581_01	22260654	454 GS FLX	55	4742965	225472	AESU00000000	46917	SAMN00754297	SRR364519	Sal enterica ssp enterica ser Montevideo str. SARB30
CFSAN000582_01	22260654	454 GS FLX	52	4647308	226107	AESR00000000	46911	SAMN01813478	SRR364475	Sal enterica ssp enterica ser Montevideo str. SARB31
CFSAN000614_01	24158624	454 GS FLX	57	5049841	231227	AOXF00000000	42913	SAMN01805318	SRR955193	Sal enterica ssp enterica ser Saintpaul str. SARA26
CFSAN000624_01	24158624	Illumina MiSeq	27	4578871	262369	APAR00000000	167396	SAMN01823707	SRR955194	Sal enterica ssp enterica ser Stanleyville str. CFSAN000624
CFSAN000663_01	24158624	Illumina MiSeq	77	4673021	104970	AOZW00000000	161323	SAMN01823708	SRR955195	Sal enterica ssp enterica ser Albany str. ATCC 51960
CFSAN000665_01	24158624	454 GS FLX	145	4649975	66211	AOZZ00000000	62791	SAMN01813417	SRR955196	Sal enterica ssp enterica ser Anatum str. ATCC BAA-1592
CFSAN000670_01	24158624	454 GS FLX	55	4721107	231076	AOZO00000000	78383	SAMN01823709	SRR955197	Sal enterica ssp enterica ser Berta str. ATCC 8392
CFSAN000673_01	ThisManuscript	454 GS FLX	47	4897366	227655	Submitted	78353	SAMN02664987	SRR1176797	Sal enterica ssp enterica ser Braenderup str. 700136
CFSAN000675_01	24158624	454 GS FLX	64	4708758	204832	AOZM00000000	60515	SAMN01823710	SRR955198	Sal enterica ssp enterica ser Braenderup str. ATCC BAA-664
CFSAN000678_01	24158624	454 GS FLX	64	4614716	137831	AOZI00000000	61435	SAMN01823711	SRR955199	Sal enterica ssp enterica ser Chester str. ATCC 11997
CFSAN000679_01	24158624	454 GS FLX	78	4723239	123660	AOZK00000000	61355	SAMN01823712	SRR955200	Sal enterica ssp enterica ser Choleraesuis str. ATCC 10708
CFSAN000685_01	22260654	454 GS FLX	46	4605290	210829	AEST00000000	46915	SAMN01823713	SRR364518	Sal enterica ssp enterica ser Montevideo str. LQC 10
CFSAN000686_01	23383127	454 GS FLX	82	4863759	103585	AHUK00000000	41465	SAMN01041080	SRR444610	Sal enterica ssp enterica ser Dublin str. HWS51
CFSAN000687_01	23383127	454 GS FLX	47	4870457	223469	AHUJ00000000	41463	SAMN01041081	SRR444607,SRR444973	Sal enterica ssp enterica ser Dublin str. SL1438
CFSAN000692_01	24158624	454 GS FLX	318	5067511	34032	AOZF00000000	62839	SAMN01813418	SRR617425	Sal enterica ssp enterica ser Gaminara str. ATCC BAA-711
CFSAN000694_01	24158624	454 GS FLX	58	4693021	182405	AOZE00000000	78389	SAMN01823714	SRR955201	Sal enterica ssp enterica ser Hadar str. ATCC 51956
CFSAN000695_01	24158624	Illumina MiSeq	69	4704226	124684	AOZC00000000	161439	SAMN01823715	SRR955202	Sal enterica ssp enterica ser Indiana str. ATCC 51959
CFSAN000697_01	24158624	454 GS FLX	60	4885782	255047	AOZD00000000	61429	SAMN01823716	SRR955203	Sal enterica ssp enterica ser Inverness str. ATCC 10720
CFSAN000698_01	24204679	454 GS FLX	44	4545081	207238	AHUW00000000	53267	SAMN01823717	SRR444644	Sal enterica ssp enterica ser Javiana str. ATCC BAA-1593
CFSAN000699_01	24158624	454 GS FLX	65	4693076	164927	AOZA00000000	72647	SAMN01823718	SRR955204	Sal enterica ssp enterica ser Javiana str. 10721
CFSAN000701_01	24158624	454 GS FLX	210	4798310	53837	AOYY00000000	62841	SAMN01823719	SRR955205	Sal enterica ssp enterica ser Kentucky str. ATCC 9263
CFSAN000702_01	24158624	454 GS FLX	148	4818179	61025	AOYR00000000	62843	SAMN01823720	SRR955206	Sal enterica ssp enterica ser Mbandaka str. ATCC 51958
CFSAN000703_01	24158624	454 GS FLX	72	4540226	123473	AOYO00000000	78459	SAMN01823721	SRR955207	Sal enterica ssp enterica ser Minnesota str. ATCC 49284
CFSAN000704_01	24158624	454 GS FLX	51	4574229	178490	AOYQ00000000	72643	SAMN01823722	SRR955208	Sal enterica ssp enterica ser Montevideo str. 8387
CFSAN000705_01	22260654	454 GS FLX	451	4934506	42836	AESS00000000	46913	SAMN01823723	SRR364517	Sal enterica ssp enterica ser Montevideo str. ATCC BAA710
CFSAN000706_01	24158624	454 GS FLX	34	4656879	243471	AOXN00000000	60513	SAMN01823724	SRR955209	Sal enterica ssp enterica ser Muenchen str. ATCC 8388
CFSAN000707_01	24158624	454 GS FLX	186	5578487	76964	AOYV00000000	72653	SAMN01805321	SRR955210	Sal enterica ssp enterica ser Muenchen str. baa1594
CFSAN000708_01	24158624	454 GS FLX	49	4640245	186587	AOYT00000000	72655	SAMN01823725	SRR955211	Sal enterica ssp enterica ser Muenchen str. baa1674
CFSAN000712_01	ThisManuscript	454 GS FLX	44	4696442	235939	Submitted	78351	SAMN02664988	SRR1176800	Sal enterica ssp enterica ser Oranienburg str. 9239
CFSAN000713_01	24158624	454 GS FLX	44	4511093	262001	AOYJ00000000	78385	SAMN01805327	SRR955212	Sal enterica ssp enterica ser Panama str. ATCC 7378
CFSAN000714_01	24158624	454 GS FLX	160	4517602	50085	AOYH00000000	61433	SAMN01823726	SRR955213	Sal enterica ssp enterica ser Paratyphi A str. ATCC 11511
CFSAN000715_01	24158624	454 GS FLX	75	4692390	119778	AOYF00000000	60521	SAMN01823727	SRR955214	Sal enterica ssp enterica ser Paratyphi B str. ATCC 10719
CFSAN000716_01	24158624	454 GS FLX	68	4689489	134853	AOYD00000000	60523	SAMN01823728	SRR955215	Sal enterica ssp enterica ser Paratyphi B str. ATCC 19940
CFSAN000717_01	24158624	454 GS FLX	92	4689597	97550	AOYC00000000	60525	SAMN01823729	SRR955216	Sal enterica ssp enterica ser Paratyphi B str. ATCC 51962
CFSAN000718_01	24158624	454 GS FLX	43	4796044	218836	AOYE00000000	60527	SAMN01805322	SRR955217	Sal enterica ssp enterica ser Paratyphi B str. ATCC 8759
CFSAN000719_01	24158624	454 GS FLX	72	4798705	153241	AOYG00000000	61149	SAMN01805323	SRR955218	Sal enterica ssp enterica ser Paratyphi B str. ATCC BAA-1585
CFSAN000720_01	22260654	454 GS FLX	82	4629466	103911	AHIA00000000	61431	SAMN01823730	SRR364656,SRR364657,SRR364658	Sal enterica ssp enterica ser Pomona str. ATCC 10729
CFSAN000721_01	24158624	454 GS FLX	125	4976948	131602	AOYK00000000	78387	SAMN01805328	SRR955219	Sal enterica ssp enterica ser Poona str. ATCC BAA-1673
CFSAN000722_01	ThisManuscript	454 GS FLX	52	4778156	176282	Submitted	72641	SAMN02664989	SRR1176803	Sal enterica ssp enterica ser Pullorum str. 10398
CFSAN000723_01	ThisManuscript	454 GS FLX	43	4748754	337692	AYDA00000000	72639	SAMN01816160	SRR955220	Sal enterica ssp enterica ser Pullorum str. 13036
CFSAN000724_01	24158624	454 GS FLX	52	4726089	196856	AOYI00000000	72637	SAMN01823731	SRR955221	Sal enterica ssp enterica ser Pullorum str. 19945
CFSAN000725_01	24158624	454 GS FLX	35	4742555	499743	AMYM00000000	66671	SAMN01805317	SRR955222	Sal enterica ssp enterica ser Pullorum str. ATCC 9120
CFSAN000727_01	24158624	454 GS FLX	97	4743058	107703	AOYA00000000	61359	SAMN01823732	SRR955223	Sal enterica ssp enterica ser Rubislaw str. ATCC 10717
CFSAN000728_01	ThisManuscript	454 GS FLX	32	4684109	342964	AYDS00000000	78349	SAMN01814033	SRR955224	Sal enterica ssp enterica ser Saintpaul str. 9712
CFSAN000730_01	24158624	454 GS FLX	89	5177119	139159	AOXX00000000	60517	SAMN01823733	SRR955225	Sal enterica ssp enterica ser Senftenberg str. ATCC 43845
CFSAN000731_01	24158624	454 GS FLX	40	4773824	305683	AOXU00000000	60519	SAMN01823734	SRR955226	Sal enterica ssp enterica ser Senftenberg str. ATCC 8400
CFSAN000732_01	24158624	454 GS FLX	118	4726885	84365	AOXT00000000	61353	SAMN01805326	SRR955227	Sal enterica ssp enterica ser Sloterdijk str. ATCC 15791
CFSAN000733_01	24158624	454 GS FLX	175	4684910	56118	AOXV00000000	78391	SAMN01823735	SRR955228	Sal enterica ssp enterica ser Stanley str. ATCC 7308
CFSAN000736_01	24158624	454 GS FLX	53	4642693	178584	AOXP00000000	61153	SAMN01823736	SRR955229	Sal enterica ssp enterica ser Thompson str. ATCC 8391
CFSAN000743	24158624	Illumina MiSeq	271	4667788	41150	AOXM00000000	161805	SAMN01823737	SRR957990	Sal enterica ssp enterica ser Urbana str. ATCC 9261
CFSAN000744	24158624	454 GS FLX	182	4597832	47323	AOXL00000000	62873	SAMN01823738	SRR957992	Sal enterica ssp enterica ser Virchow str. ATCC 51955
CFSAN000746_01	24158624	Illumina MiSeq	335	4773196	33233	AOXK00000000	161809	SAMN01823739	SRR955230	Sal enterica ssp enterica ser Worthington str. ATCC 9607
CFSAN000756_01	24158624	Illumina MiSeq	107	4687063	90525	APAP00000000	162799	SAMN01805336	SRR955231	Sal enterica ssp enterica ser Braenderup str. CFSAN000756
CFSAN000825_01	23409020	454 GS FLX	71	4801274	225480	AJMN00000000	60529	SAMN01816122	SRR648836	Sal enterica ssp enterica ser Newport str. Levine 1
CFSAN000836_01	23409020	454 GS FLX	55	4799883	196643	AJMO00000000	60531	SAMN01816123	SRR648837	Sal enterica ssp enterica ser Newport str. Levine 15
CFSAN000841_01	ThisManuscript	454 GS FLX	185	4798673	55760	APGQ00000000	62859	SAMN01816131	SRR648838	Salmonella enterica subsp. enterica serovar Newport str. 36804
CFSAN000843_01	ThisManuscript	454 GS FLX	169	4792978	75906	APGR00000000	62863	SAMN01816133	SRR648839	Salmonella enterica subsp. enterica serovar Newport str. 36807
CFSAN000847_01	ThisManuscript	454 GS FLX	120	4795368	104987	APGS00000000	62861	SAMN01816132	SRR648840	Salmonella enterica subsp. enterica serovar Newport str. 36805
CFSAN000852_01	ThisManuscript	454 GS FLX	51	4807594	207745	APGT00000000	62853	SAMN01816128	SRR648841	Salmonella enterica subsp. enterica serovar Newport str. 36801
CFSAN000854_01	ThisManuscript	454 GS FLX	45	4814306	251462	APGU00000000	62851	SAMN01816127	SRR648842	Salmonella enterica subsp. enterica serovar Newport str. 36799
CFSAN000857_01	ThisManuscript	454 GS FLX	50	4809774	230095	APGV00000000	62855	SAMN01816129	SRR648843	Salmonella enterica subsp. enterica serovar Newport str. 36802
CFSAN000859_01	ThisManuscript	454 GS FLX	49	4811507	430339	APGW00000000	61155	SAMN01813904	SRR648844	Salmonella enterica subsp. enterica serovar Newport str. VA_R100804798
CFSAN000860_01	ThisManuscript	454 GS FLX	58	4770992	251583	APGX00000000	61157	SAMN01813905	SRR648845	Salmonella enterica subsp. enterica serovar Newport str. VA_R100808502
CFSAN000861_01	ThisManuscript	454 GS FLX	47	4770676	430365	APGY00000000	61159	SAMN01813906	SRR648846	Salmonella enterica subsp. enterica serovar Newport str. MA_10EN1469
CFSAN000862_01	ThisManuscript	454 GS FLX	45	4813950	405443	APGZ00000000	61357	SAMN01813907	SRR648847	Salmonella enterica subsp. enterica serovar Newport str. DC_10-446
CFSAN000863_01	ThisManuscript	454 GS FLX	51	4810587	225070	APHA00000000	61361	SAMN01813908	SRR648848	Salmonella enterica subsp. enterica serovar Newport str. DC_10-449
CFSAN000864_01	ThisManuscript	454 GS FLX	56	4766966	219859	APHB00000000	61363	SAMN01813909	SRR648849	Salmonella enterica subsp. enterica serovar Newport str. DC_10-450
CFSAN000865_01	ThisManuscript	454 GS FLX	76	4672439	127248	AYDM00000000	62865	SAMN01816134	SRR955232	Sal enterica ssp enterica ser Newport str. 637564_17
CFSAN000866_01	ThisManuscript	454 GS FLX	151	4674370	55807	AYEI00000000	63687	SAMN01813913	SRR955233	Sal enterica ssp enterica ser Newport str. VA_R100506907
CFSAN000868_01	ThisManuscript	454 GS FLX	91	4675225	100632	AYEH00000000	63689	SAMN01813914	SRR955234	Sal enterica ssp enterica ser Newport str. VA_R100512570
CFSAN000869_01	ThisManuscript	454 GS FLX	104	4707477	111645	AYEG00000000	63691	SAMN01813915	SRR955235	Sal enterica ssp enterica ser Newport str. VA_R100512572
CFSAN000870_01	ThisManuscript	454 GS FLX	246	4658838	37136	AYEF00000000	63693	SAMN01813916	SRR955236	Sal enterica ssp enterica ser Newport str. WA_14881
CFSAN000871_01	ThisManuscript	454 GS FLX	93	4668002	123173	AYEE00000000	63695	SAMN01813917	SRR955237	Sal enterica ssp enterica ser Newport str. WA_14882
CFSAN000872_01	ThisManuscript	454 GS FLX	74	4673637	163038	AYED00000000	63697	SAMN01813918	SRR955238	Sal enterica ssp enterica ser Newport str. WA_14885
CFSAN000873_01	ThisManuscript	454 GS FLX	122	4671243	89141	AYEC00000000	63699	SAMN01813919	SRR955239	Sal enterica ssp enterica ser Newport str. WA_14900
CFSAN000874_01	ThisManuscript	454 GS FLX	62	4680323	130519	AYEB00000000	63701	SAMN01814023	SRR955240	Sal enterica ssp enterica ser Newport str. RI_10P068
CFSAN000875_01	ThisManuscript	454 GS FLX	40	4679771	263423	AYEA00000000	63703	SAMN01814024	SRR955241	Sal enterica ssp enterica ser Newport str. RI_10P069
CFSAN000876_01	ThisManuscript	454 GS FLX	63	4679800	145825	AYDZ00000000	63705	SAMN01814025	SRR955242	Sal enterica ssp enterica ser Newport str. RI_10P078
CFSAN000877_01	ThisManuscript	454 GS FLX	40	4679528	315812	AYDY00000000	63707	SAMN01814026	SRR955243	Sal enterica ssp enterica ser Newport str. RI_10P079
CFSAN000878_01	ThisManuscript	454 GS FLX	95	5021884	142329	AYDO00000000	46909	SAMN01816110	SRR955244	Sal enterica ssp enterica ser Senftenberg str. 361154004
CFSAN000879_01	24158624	454 GS FLX	93	4704583	133412	AOYU00000000	46901	SAMN01813412	SRR955245	Sal enterica ssp enterica ser Senftenberg str. 316235162
CFSAN000881_01	ThisManuscript	454 GS FLX	591	9401121	28124	AYDP00000000	46893	SAMN01816108	SRR955246	Sal enterica ssp enterica ser Senftenberg str. 423984-1
CFSAN000882_01	24158624	454 GS FLX	70	4711674	142859	AOYP00000000	46895	SAMN01813411	SRR955247	Sal enterica ssp enterica ser Senftenberg str. 423984-2
CFSAN000883_01	ThisManuscript	454 GS FLX	63	4713241	147256	AYEJ00000000	46897	SAMN01813477	SRR955248	Sal enterica ssp enterica ser Senftenberg str. NC_MB012510-0038
CFSAN000909_01	24158624	454 GS FLX	55	4717938	199371	AOXW00000000	78457	SAMN01813427	SRR955249	Sal enterica ssp enterica ser Senftenberg str. 604314
CFSAN000921_01	23383127	454 GS FLX	34	4728631	304076	ALFV00000000	52385	SAMN01041188	SRR518838	Sal enterica ssp enterica ser Enteritidis str. CDC_2010K_1747
CFSAN000922_01	23409020	454 GS FLX	47	4933727	308118	AHUG00000000	50019	SAMN01813415	SRR617426	Sal enterica ssp enterica ser Newport str. CVM 4176
CFSAN000923_01	22933769	454 GS FLX	66	4702894	175262	AHTJ00000000	49407	SAMN00811533	SRR444647	Sal enterica ssp enterica ser Newport str. CVM 35185
CFSAN000924_01	23409020	454 GS FLX	47	4706700	160508	AHTN00000000	49415	SAMN01813479	SRR648850	Sal enterica ssp enterica ser Newport str. CVM 35188
CFSAN000925_01	23409020	454 GS FLX	52	4745848	278898	AHTK00000000	49409	SAMN01823740	SRR444648	Sal enterica ssp enterica ser Newport str. CVM 35199
CFSAN000926_01	23409020	454 GS FLX	54	4952504	239557	AHTS00000000	49627	SAMN01813480	SRR648851	Sal enterica ssp enterica ser Newport str. CVM 35202
CFSAN000927_01	ThisManuscript	454 GS FLX	123	4717885	81111	APHC00000000	62869	SAMN01816136	SRR648852	Salmonella enterica subsp. enterica serovar Newport str. A182RVB
CFSAN000928_01	ThisManuscript	454 GS FLX	251	4825890	39460	APHD00000000	62867	SAMN01816135	SRR648853	Salmonella enterica subsp. enterica serovar Newport str. Pond080-2TTA
CFSAN000929_01	ThisManuscript	454 GS FLX	112	4765690	131876	APHE00000000	62871	SAMN01813912	SRR648854	Salmonella enterica subsp. enterica serovar Newport str. S103RVX
CFSAN000930_01	23409020	454 GS FLX	54	4929947	317841	AHTW00000000	49639	SAMN01813481	SRR648855	Sal enterica ssp enterica ser Newport str. CVM 22425
CFSAN000931_01	22933769	454 GS FLX	50	4802836	209050	AHUB00000000	49979	SAMN01765623	SRR609444	Sal enterica ssp enterica ser Newport str. CVM 19443
CFSAN000932_01	23409020	454 GS FLX	39	4662421	226449	AHTP00000000	49621	SAMN01816116	SRR955250	Sal enterica ssp enterica ser Newport str. CVM 19447
CFSAN000933_01	23409020	454 GS FLX	59	4694257	186439	AHTQ00000000	49623	SAMN01813413	SRR617427	Sal enterica ssp enterica ser Newport str. CVM 19449
CFSAN000934_01	23409020	454 GS FLX	359	5009817	27978	AHTX00000000	49971	SAMN01813482	SRR955251	Sal enterica ssp enterica ser Newport str. CVM 22462
CFSAN000935_01	22933769	454 GS FLX	69	4727725	158282	AHUE00000000	49985	SAMN01765626	SRR610460	Sal enterica ssp enterica ser Newport str. CVM 19470
CFSAN000936_01	23409020	454 GS FLX	67	4926750	180522	AHTY00000000	49973	SAMN01816117	SRR955252	Sal enterica ssp enterica ser Newport str. CVM N18486
CFSAN000937_01	23409020	454 GS FLX	51	4891609	237093	AHTU00000000	49635	SAMN01805325	SRR955253	Sal enterica ssp enterica ser Newport str. CVM 22513
CFSAN000938_01	23409020	454 GS FLX	53	4645688	158212	AHUF00000000	50017	SAMN01813414	SRR617428	Sal enterica ssp enterica ser Newport str. CVM 19536
CFSAN000939_01	22933769	454 GS FLX	44	4921748	317487	AHTV00000000	49637	SAMN01765628	SRR610463	Sal enterica ssp enterica ser Newport str. CVM 21538
CFSAN000940_01	23409020	454 GS FLX	51	4709803	304619	AHTL00000000	49411	SAMN00811535	SRR444649	Sal enterica ssp enterica ser Newport str. CVM 21539
CFSAN000941_01	23409020	454 GS FLX	57	4888583	234771	AHTZ00000000	49975	SAMN01816118	SRR955254	Sal enterica ssp enterica ser Newport str. CVM N1543
CFSAN000942_01	22933769	454 GS FLX	55	4915000	302731	AHTT00000000	49631	SAMN01765627	SRR610464	Sal enterica ssp enterica ser Newport str. CVM 21550
CFSAN000943_01	23409020	454 GS FLX	32	4687127	243179	AHUA00000000	49977	SAMN01813483	SRR955255	Sal enterica ssp enterica ser Newport str. CVM 21554
CFSAN000944_01	23409020	454 GS FLX	48	4739834	210794	AHTO00000000	49417	SAMN01805324	SRR648856	Sal enterica ssp enterica ser Newport str. CVM 21559
CFSAN000945_01	23409020	454 GS FLX	32	4661345	417793	AHTR00000000	49625	SAMN00811536	SRR444650	Sal enterica ssp enterica ser Newport str. CVM 19567
CFSAN000946_01	22933769	454 GS FLX	58	4650468	149724	AHUD00000000	49983	SAMN01765625	SRR610459	Sal enterica ssp enterica ser Newport str. CVM 19593
CFSAN000947_01	ThisManuscript	454 GS FLX	113	4800213	101845	APHF00000000	62857	SAMN01816130	SRR648857	Salmonella enterica subsp. enterica serovar Newport str. 36803
CFSAN000949_01	22933769	454 GS FLX	49	4791872	223836	AHTM00000000	49413	SAMN01765622	SRR610461	Sal enterica ssp enterica ser Newport str. CVM 33953
CFSAN000950_01	22933769	454 GS FLX	35	4794666	264843	AHUC00000000	49981	SAMN01765624	SRR610462	Sal enterica ssp enterica ser Newport str. CVM 37978
CFSAN001009	24158624	454 GS FLX	85	5088258	123966	AOXE00000000	161827	SAMN00990755	Submitted	Sal enterica ssp. salamae ser 58:l,z13,z28:z6 str. 00-0163
CFSAN001026	24158624	Illumina MiSeq	105	5535451	122754	APAC00000000	161287	SAMN00990751	Submitted	Sal enterica ssp. diarizonae ser 60:r:e,n,x,z15 str. 01-0170
CFSAN001034	24158624	Illumina MiSeq	103	4779126	102017	AOXJ00000000	161823	SAMN00990752	Submitted	Sal enterica ssp. houtenae ser 50:g,z51:- str. 01-0133
CFSAN001050	24158624	Illumina MiSeq	51	4580864	142642	AOXI00000000	161825	SAMN00990754	Submitted	Sal enterica ssp. indica ser 6,14,25:z10:1,(2),7 str. 1121
CFSAN001075	24158624	Illumina MiSeq	46	4878498	148489	APAO00000000	167386	SAMN01816341	SRR957994	Sal enterica ssp enterica ser Hartford str. CFSAN001075
CFSAN001076	24158624	Illumina MiSeq	93	4719007	96467	APAN00000000	167387	SAMN01816342	SRR957996	Sal enterica ssp enterica ser Litchfield str. CFSAN001076
CFSAN001077	24158624	Illumina MiSeq	231	4801521	43707	APAM00000000	167388	SAMN01816343	SRR957998	Sal enterica ssp enterica ser Norwich str. CFSAN001077
CFSAN001078	24158624	Illumina MiSeq	494	4574283	17822	APAL00000000	167389	SAMN01816344	SRR958004	Sal enterica ssp enterica ser Manhattan str. CFSAN001078
CFSAN001079	24158624	Illumina MiSeq	317	4716623	27583	APAK00000000	167390	SAMN01816345	SRR958006	Sal enterica ssp enterica ser Ohio str. CFSAN001079
CFSAN001080	24158624	Illumina MiSeq	406	4483471	22396	APAJ00000000	167391	SAMN01813431	SRR955256	Sal enterica ssp enterica ser Bredeney str. CFSAN001080
CFSAN001080_01	24158624	Illumina MiSeq	1353	4041685	4991	APAJ00000000	167391	SAMN01813431	SRR955256	Sal enterica ssp enterica ser Bredeney str. CFSAN001080
CFSAN001082	24158624	Illumina MiSeq	2458	3421720	1679	APAH00000000	167393	SAMN01816347	SRR958010	Sal enterica ssp enterica ser Havana str. CFSAN001082
CFSAN001083_01	24158624	Illumina MiSeq	826	4789220	11129	APAG00000000	167394	SAMN01813432	SRR955257	Sal enterica ssp enterica ser Cubana str. CFSAN001083
CFSAN001084_01	24158624	Illumina MiSeq	365	4513345	24138	APAF00000000	167395	SAMN01813433	SRR955258	Sal enterica ssp enterica ser Eastbourne str. CFSAN001084
CFSAN001091_01	24158624	Illumina MiSeq	492	4709485	16779	APAE00000000	168127	SAMN01813434	SRR955259	Sal enterica ssp enterica ser Nchanga str. CFSAN001091
CFSAN001092_01	24158624	Illumina MiSeq	525	4684085	17284	APAD00000000	168128	SAMN01813435	SRR955260	Sal enterica ssp enterica ser Nchanga str. CFSAN001092
CFSAN001152_01	24204679	454 GS FLX	63	4894394	151040	AHUI00000000	41461	SAMN01823741	SRR444606,SRR445159	Sal enterica ssp enterica ser Rissen str. WP1
CFSAN001154_01	24158624	454 GS FLX	430	4755499	21352	AOXD00000000	42909	SAMN01823742	SRR955261	Sal enterica ssp enterica ser Typhimurium str. ST4581
CFSAN001155_01	ThisManuscript	454 GS FLX	1134	4744077	6741	Submitted	42911	SAMN02664990	SRR1176798	Sal enterica ssp enterica ser Typhimurium str. ST18563
CFSAN001156_01	24158624	454 GS FLX	81	4915965	216993	AOXC00000000	67437	SAMN01823743	SRR955262	Sal enterica ssp enterica ser Typhimurium str. AZ 057
CFSAN001158_01	ThisManuscript	454 GS FLX	2	4850775	4822189	Submitted	50689	SAMN02212496	SRR955263	Salmonella enterica subsp. enterica serovar Typhimurium str. 08-1736
CFSAN001159_01	24204679	454 GS FLX	65	4898516	217200	AHUS00000000	50691	SAMN01823744	SRR444640	Sal enterica ssp enterica ser 4,[5],12:i:- str. 08-1700
CFSAN001161_01	24204679	454 GS FLX	470	4815328	19574	AHUU00000000	50695	SAMN01823745	SRR444642	Sal enterica ssp enterica ser Kentucky str. 29439
CFSAN001162_01	ThisManuscript	454 GS FLX	108	4804610	101819	AUQF00000000	78331	SAMN01816163	SRR955264	Sal enterica ssp enterica ser Kentucky str. 13562
CFSAN001163_01	ThisManuscript	454 GS FLX	164	4987450	77296	AUQG00000000	78333	SAMN01816164	SRR955265	Sal enterica ssp enterica ser Kentucky str. 29166
CFSAN001164_01	ThisManuscript	454 GS FLX	83	4995777	191715	AUQH00000000	78335	SAMN01816165	SRR955266	Sal enterica ssp enterica ser Kentucky str. 22694
CFSAN001165_01	ThisManuscript	454 GS FLX	91	4866535	125892	AUQI00000000	78337	SAMN01816166	SRR955267	Sal enterica ssp enterica ser Kentucky str. N312
CFSAN001166_01	ThisManuscript	454 GS FLX	83	4869759	135343	AUQJ00000000	78339	SAMN01816167	SRR955268	Sal enterica ssp enterica ser Kentucky str. 20793
CFSAN001168_01	ThisManuscript	454 GS FLX	135	5160945	86394	Submitted	78341	SAMN02664991	SRR1176794	Sal enterica ssp enterica ser Tennessee str. 3733
CFSAN001169_01	ThisManuscript	454 GS FLX	84	5163348	176869	Submitted	78343	SAMN02664992	SRR1176799	Sal enterica ssp enterica ser Senftenberg str. 5544
CFSAN001183_01	ThisManuscript	454 GS FLX	130	4887886	96675	AUQL00000000	41923	SAMN01813475	SRR955269	Sal enterica ssp enterica ser Typhimurium str. CDC_2009K1288
CFSAN001184_01	ThisManuscript	454 GS FLX	70	4878169	171434	AUQM00000000	53269	SAMN01813486	SRR955270	Sal enterica ssp enterica ser Typhimurium str. CDC_2009K1158
CFSAN001186_01	ThisManuscript	454 GS FLX	74	4873903	178279	AUQN00000000	53271	SAMN01813487	SRR955271	Sal enterica ssp enterica ser Typhimurium str. CDC_2009K1283
CFSAN001187_01	ThisManuscript	454 GS FLX	75	4875644	160935	AUQO00000000	53273	SAMN01813488	SRR955272	Sal enterica ssp enterica ser Typhimurium str. CDC_2009K1277
CFSAN001188_01	24204679	454 GS FLX	80	4877226	108162	AHUV00000000	53275	Submitted	SRR444643	Sal enterica ssp enterica ser Typhimurium str. CDC_2009K1153
CFSAN001191_01	ThisManuscript	454 GS FLX	52	4764580	231440	AUQP00000000	78359	SAMN01816170	SRR955273	Sal enterica ssp enterica ser Newport str. #11-4
CFSAN001192_01	ThisManuscript	454 GS FLX	45	4766373	336143	AUQQ00000000	78361	SAMN01816171	SRR955274	Sal enterica ssp enterica ser Newport str. #11-3
CFSAN001193_01	ThisManuscript	454 GS FLX	54	4768938	310137	AUQR00000000	78363	SAMN01816172	SRR955275	Sal enterica ssp enterica ser Newport str. #11-2
CFSAN001195_01	24158624	454 GS FLX	23	4687934	343005	AOXY00000000	72635	SAMN01823746	SRR955276	Sal enterica ssp enterica ser Saintpaul str. JO2008
CFSAN001197_01	ThisManuscript	454 GS FLX	60	4971280	246615	Submitted	78369	SAMN02664993	SRR1176804	Sal enterica ssp enterica ser Typhimurium str. 86-0368
CFSAN001198_01	ThisManuscript	454 GS FLX	63	5181272	247019	AUQT00000000	78371	SAMN01814034	SRR955277	Sal enterica ssp enterica ser Typhimurium str. 34502
CFSAN001199_01	ThisManuscript	454 GS FLX	62	5122099	270665	AUQU00000000	78373	SAMN01814035	SRR955278	Sal enterica ssp enterica ser Typhimurium str. 35423
CFSAN001200_01	ThisManuscript	454 GS FLX	46	5013593	246595	AUQV00000000	78375	SAMN01816175	SRR955279	Sal enterica ssp enterica ser Typhimurium str. 36618
CFSAN001219_01	ThisManuscript	454 GS FLX	143	5029467	75551	Submitted	46927	SAMN02664994	SRR1176801	Sal enterica ssp enterica ser Montevideo str. 50270
CFSAN001231_01	22260654	454 GS FLX	75	4575147	140479	AESW00000000	48459	SAMN01823747	SRR364520	Sal enterica ssp enterica ser Montevideo str. 29N
CFSAN001232_01	22260654	454 GS FLX	73	4707517	140622	AESX00000000	48461	SAMN00754299	SRR364521	Sal enterica ssp enterica ser Montevideo str. 42N
CFSAN001233_01	22260654	454 GS FLX	45	4627623	225461	AESY00000000	49127	SAMN01823748	SRR364522,SRR364523	Sal enterica ssp enterica ser Montevideo str. 4441 H
CFSAN001234_01	ThisManuscript	454 GS FLX	45	4645058	217452	AHHR00000000	48463	SAMN00754301	SRR364524	Sal enterica ssp enterica ser Montevideo str. 80959-06
CFSAN001236_01	24204679	454 GS FLX	133	4763759	149451	AHUZ00000000	51207	Submitted	SRR444651	Sal enterica ssp enterica ser Typhimurium str. LT2-4 _ramA::kan
CFSAN001237_01	ThisManuscript	454 GS FLX	86	4784102	158973	AHVA00000000	51209	SAMN02664995	SRR1176802	Sal enterica ssp enterica ser Typhimurium str. LT2-4
CFSAN001243_01	ThisManuscript	454 GS FLX	174	4737870	79765	APHG00000000	61939	SAMN01816126	SRR648858	Salmonella enterica subsp. enterica serovar Newport str. PRS_2010_0624
CFSAN001244_01	24158624	454 GS FLX	103	4734352	94676	AOZB00000000	61941	SAMN01813416	SRR617429	Sal enterica ssp enterica ser Javiana str. PRS_2010_0720
CFSAN001270_01	24158624	454 GS FLX	160	4694391	72830	APAA00000000	78395	SAMN01805329	SRR955280	Sal enterica ssp enterica ser Anatum str. USDA_100
CFSAN001272_01	24158624	454 GS FLX	458	4692810	21064	AOZL00000000	63677	SAMN01823749	SRR955281	Sal enterica ssp enterica ser Choleraesuis str. 0006
CFSAN001273_01	ThisManuscript	454 GS FLX	319	4710433	26187	Submitted	63679	SAMN02664996	SRR1176795	Sal enterica ssp enterica ser Choleraesuis str. 0008
CFSAN001274_01	24158624	454 GS FLX	195	4765746	42583	AOXS00000000	66685	SAMN01823750	SRR955282	Sal enterica ssp enterica ser Tallahassee str. 0012
CFSAN001275_01	24158624	454 GS FLX	147	4672239	73209	APAB00000000	66687	SAMN01823751	SRR955283	Sal enterica ssp enterica ser Abony str. 0014
CFSAN001281_01	24158624	454 GS FLX	181	4770802	62877	AOYN00000000	63681	SAMN01805330	SRR955284	Sal enterica ssp enterica ser Meleagridis str. 0047
CFSAN001285_01	24158624	454 GS FLX	132	4600190	81627	AOYM00000000	63683	SAMN01805331	SRR955285	Sal enterica ssp enterica ser Oranienburg str. 0250
CFSAN001286_01	ThisManuscript	454 GS FLX	89	4808578	98447	AYDR00000000	86767	SAMN01814045	SRR955286	Sal enterica ssp enterica ser Kentucky str. 0253
CFSAN001297_01	24158624	454 GS FLX	87	4920166	112530	AOYX00000000	78397	SAMN01805332	SRR955287	Sal enterica ssp enterica ser Muenster str. 0315
CFSAN001301_01	24158624	454 GS FLX	45	4711489	198407	AOYW00000000	78399	SAMN01813420	SRR955288	Sal enterica ssp enterica ser Muenster str. 420
CFSAN001314_01	24158624	454 GS FLX	36	4708244	317912	AOZG00000000	78401	SAMN01813421	SRR955289	Sal enterica ssp enterica ser Give str. 564
CFSAN001315_01	24158624	454 GS FLX	246	4801332	50660	AOZH00000000	78403	SAMN01813422	SRR955290	Sal enterica ssp enterica ser Derby str. 626
CFSAN001318_01	ThisManuscript	454 GS FLX	148	4761689	61269	AYCZ00000000	78405	SAMN01816177	SRR955291	Sal enterica ssp enterica ser Muenster str. 660
CFSAN001321_01	24158624	454 GS FLX	172	4728504	60846	AOXZ00000000	78407	SAMN01813423	SRR652950	Sal enterica ssp enterica ser Soerenga str. 695
CFSAN001323_01	24158624	454 GS FLX	50	4607063	262243	AOYL00000000	63685	SAMN01805333	SRR652951	Sal enterica ssp enterica ser Oranienburg str. 701
CFSAN001330_01	24158624	454 GS FLX	59	4731601	193703	AOZJ00000000	78409	SAMN01805334	SRR955292	Sal enterica ssp enterica ser Cerro str. 818
CFSAN001337_01	24158624	454 GS FLX	114	4807068	84872	AOYZ00000000	66693	SAMN01805335	SRR955293	Sal enterica ssp enterica ser Kentucky str. 5349
CFSAN001339_01	24158624	454 GS FLX	238	4800785	42841	AOXR00000000	65249	SAMN01813424	SRR955294	Sal enterica ssp enterica ser Tennessee str. TXSC_TXSC08-19
CFSAN001340_01	24158624	454 GS FLX	405	4732687	25650	AOXQ00000000	65247	SAMN01813425	SRR955295	Sal enterica ssp enterica ser Tennessee str. TXSC_TXSC08-21
CFSAN001416_01	24158624	454 GS FLX	90	4656295	105377	AOYS00000000	78455	SAMN01823752	SRR955296	Sal enterica ssp enterica ser Miami str. 1923
CFSAN002081_01	24204679	454 GS FLX	67	4926450	172146	AHUT00000000	50693	SAMN01823753	SRR444641	Sal enterica ssp enterica ser 4,[5],12:i:- str. 08-1739

## Sheet: PMID
PMID	Citation
21345093	Lienau, E. K., Strain, E., Wang, C., Zheng, J., Ottesen, A. R., Keys, C. E., et al. (2011). Identification of a salmonellosis outbreak by means of molecular sequencing. The New England Journal of Medicine, 364(10), 981–982. doi:10.1056/NEJMc1100443
22260654	Allard, M. W., Luo, Y., Strain, E., Li, C., Keys, C. E., Son, I., et al. (2012). High resolution clustering of Salmonella enterica serovar Montevideo strains using a next-generation sequencing approach. Bmc Genomics, 13, 32. doi:10.1186/1471-2164-13-32
22628505	Hoffmann, M., Zhao, S., Luo, Y., Li, C., Folster, J. P., Whichard, J., et al. (2012). Genome Sequences of Five Salmonella enterica Serovar Heidelberg Isolates Associated with a 2011 Multistate Outbreak in the United States. Journal of Bacteriology, 194(12), 3274–3275. doi:10.1128/JB.00419-12
22933769	Cao, G., Zhao, S., Strain, E., Luo, Y., Timme, R., Wang, C., et al. (2012). Draft Genome Sequences of Eight Salmonella enterica Serotype Newport Strains from Diverse Hosts and Locations. Journal of Bacteriology, 194(18), 5146. doi:10.1128/JB.01171-12
22628505	Hoffmann, M., Zhao, S., Luo, Y., Li, C., Folster, J. P., Whichard, J., et al. (2012). Genome Sequences of Five Salmonella enterica Serovar Heidelberg Isolates Associated with a 2011 Multistate Outbreak in the United States. Journal of Bacteriology, 194(12), 3274–3275. doi:10.1128/JB.00419-12
23383127	Allard, M. W., Luo, Y., Strain, E., Pettengill, J., Timme, R., Wang, C., et al. (2013). On the Evolutionary History, Population Genetics and Diversity among Isolates of Salmonella Enteritidis PFGE Pattern JEGX01.0004. PloS One, 8(1), e55254. doi:10.1371/journal.pone.0055254
23409020	Cao, G., Meng, J., Strain, E., Stones, R., Pettengill, J., Zhao, S., et al. (2013). Phylogenetics and differentiation of salmonella newport lineages by whole genome sequencing. PloS One, 8(2), e55687. doi:10.1371/journal.pone.0055687
24158624	Timme, R. E., Pettengill, J., Allard, M. W., Strain, E., Barrangou, R., Wehnes, C., et al. (2013). Phylogenetic diversity of the enteric pathogen Salmonella enterica subsp. enterica inferred from genome-wide reference-free SNP characters. Genome Biology and Evolution, 5(11), 2109–2123. doi:10.1093/gbe/evt159
24204679	Lienau, E. K., Blazar, J. M., Wang, C., Brown, E. W., & Stones, R. (2013). Phylogenomic Analysis Identifies Gene Gains That Define Salmonella enterica Subspecies I. PloS One, 8(10), e76821.
